# Supplementary material for: ﻿Two new species of the genus Joeropsis Koehler, 1885 (Isopoda, Asellota, Joeropsididae) from Korean waters
Source: Zookeys. 2022 Mar 24;1090:85–102. doi: 10.3897/zookeys.1090.80149 (PMC8971125; doi:10.3897/zookeys.1090.80149)
Supplement: XML Treatment for Joeropsis [file zookeys.1090.80149-treatment1.xml]

<!DOCTYPE tp:taxon-treatment
  PUBLIC "-//TaxonX//DTD Taxonomic Treatment Publishing DTD v0 20100105//EN" "tax-treatment-NSO.dtd">
<tp:taxon-treatment xmlns:tp="http://www.plazi.org/taxpub"><tp:treatment-meta><kwd-group><label>Taxon classification</label><kwd>
                  <named-content content-type="kingdom">Animalia</named-content>
                </kwd><kwd>
                  <named-content content-type="order">Isopoda</named-content>
                </kwd><kwd>
                  <named-content content-type="family">Joeropsidae</named-content>
                </kwd></kwd-group><mixed-citation publication-type="journal"><person-group><name><surname>Kim</surname><given-names>Sung Hoon</given-names></name><name><surname>Kim</surname><given-names>Jong Guk</given-names></name><name><surname>Yoon</surname><given-names>Seong Myeong</given-names></name></person-group><article-title>﻿Two new species of the genus <italic><tp:taxon-name><tp:taxon-name-part taxon-name-part-type="genus" reg="Joeropsis">Joeropsis</tp:taxon-name-part></tp:taxon-name></italic> Koehler, 1885 (<tp:taxon-name><tp:taxon-name-part taxon-name-part-type="order">Isopoda</tp:taxon-name-part></tp:taxon-name>, <tp:taxon-name><tp:taxon-name-part taxon-name-part-type="suborder">Asellota</tp:taxon-name-part></tp:taxon-name>, <tp:taxon-name><tp:taxon-name-part taxon-name-part-type="family">Joeropsididae</tp:taxon-name-part></tp:taxon-name>) from Korean waters</article-title><source>Zookeys</source><day>24</day><month>03</month><year>2022</year><volume>1090</volume><fpage>85</fpage><lpage>102</lpage><pub-id pub-id-type="doi">10.3897/zookeys.1090.80149</pub-id></mixed-citation></tp:treatment-meta><tp:nomenclature><label>﻿Genus</label><tp:taxon-name>
                <object-id xmlns:xlink="http://www.w3.org/1999/xlink" content-type="arpha" xlink:type="simple">0EA47612-3FBF-56DB-A9D2-70EBAA47117C</object-id>
                <tp:taxon-name-part taxon-name-part-type="genus" reg="Joeropsis">Joeropsis</tp:taxon-name-part>
              </tp:taxon-name><tp:taxon-authority>Koehler, 1885</tp:taxon-authority><tp:nomenclature-citation-list><tp:nomenclature-citation><tp:taxon-name>
                    <tp:taxon-name-part taxon-name-part-type="genus" reg="Joeropsis">Joeropsis</tp:taxon-name-part>
                  </tp:taxon-name><comment>Koehler, 1885: 7; <xref ref-type="bibr" rid="B11">Kensley and Schotte 1989</xref>: 87; <xref ref-type="bibr" rid="B31">Wilson 1997</xref>: 86; <xref ref-type="bibr" rid="B15">Kussakin 1999</xref>: 12; <xref ref-type="bibr" rid="B8">Just 2001</xref>: 304; <xref ref-type="bibr" rid="B12">Kensley and Schotte 2002</xref>: 1428.</comment></tp:nomenclature-citation><tp:nomenclature-citation><tp:taxon-name>
                    <tp:taxon-name-part taxon-name-part-type="genus" reg="Jæropsis">Jæropsis</tp:taxon-name-part>
                  </tp:taxon-name><comment>: <xref ref-type="bibr" rid="B28">Richardson 1905</xref>: 476; <xref ref-type="bibr" rid="B30">Stebbing 1905</xref>: 50.</comment></tp:nomenclature-citation><tp:nomenclature-citation><tp:taxon-name>
                    <tp:taxon-name-part taxon-name-part-type="genus" reg="Jaeropsis">Jaeropsis</tp:taxon-name-part>
                  </tp:taxon-name><comment>: <xref ref-type="bibr" rid="B24">Nordenstam 1933</xref>: 191; <xref ref-type="bibr" rid="B18">Menzies and Barnard 1959</xref>: 10; <xref ref-type="bibr" rid="B17">Menzies 1962</xref>: 64; <xref ref-type="bibr" rid="B19">Menzies and Glynn 1968</xref>: 76.</comment></tp:nomenclature-citation><tp:nomenclature-citation><tp:taxon-name>
                    <tp:taxon-name-part taxon-name-part-type="genus" reg="Iaeropsis">Iaeropsis</tp:taxon-name-part>
                  </tp:taxon-name><comment>: <xref ref-type="bibr" rid="B23">Nierstrasz 1941</xref>: 288 (unjustified emendation).</comment></tp:nomenclature-citation></tp:nomenclature-citation-list></tp:nomenclature><tp:treatment-sec sec-type="type species" id="SECID0E4GAE"><title>Type species.</title><p><italic><tp:taxon-name><tp:taxon-name-part taxon-name-part-type="genus" reg="Joeropsis">Joeropsis</tp:taxon-name-part><tp:taxon-name-part taxon-name-part-type="species" reg="brevicornis">brevicornis</tp:taxon-name-part></tp:taxon-name></italic> Koehler, 1885 by original designation.</p></tp:treatment-sec><tp:treatment-sec sec-type="diagnosis" id="SECID0EOHAE"><title>Diagnosis.</title><p>Body smooth, rarely with sculpture dorsally, laterally parallel. Pseudorostrum with overhanging apex. Eyes positioned dorsolaterally. Mandibles with evenly spaced cusps; spine row consisting of long setae. Maxilliped, endite reaching end of palp article 3; palp article 3 lacking medial lobe. Pereopod 1 with 2 claws and pereopods 2–7 with 2 or 3 claws. Pleopod 2 with a few short simple setae distally in females. Pleopod 3, exopod obliquely articulated between articles (<xref ref-type="bibr" rid="B8">Just 2001</xref>; <xref ref-type="bibr" rid="B5">Bruce 2015</xref>).</p></tp:treatment-sec><tp:treatment-sec sec-type="remarks" id="SECID0ECIAE"><title>Remarks.</title><p>The genus <italic><tp:taxon-name><tp:taxon-name-part taxon-name-part-type="genus" reg="Joeropsis">Joeropsis</tp:taxon-name-part></tp:taxon-name></italic> can be differed from other joeropsidid genera by having a dorsally smooth or finely granular body (vs. coarsely granular and nodular in <italic><tp:taxon-name><tp:taxon-name-part taxon-name-part-type="genus" reg="Rugojoeropsis">Rugojoeropsis</tp:taxon-name-part></tp:taxon-name></italic> Just, 2001) and parallel lateral body shape (vs. converging posteriorly in <italic><tp:taxon-name><tp:taxon-name-part taxon-name-part-type="genus" reg="Scaphojoeropsis">Scaphojoeropsis</tp:taxon-name-part></tp:taxon-name></italic> Just, 2001) (<xref ref-type="bibr" rid="B5">Bruce 2015</xref>). The colour pattern of a body can be distinguishable to easily separate members of the genus (<xref ref-type="bibr" rid="B5">Bruce 2015</xref>). Additionally, the morphology of the cephalon, pseudorostrum, antennae, maxilliped, pleotelson, and male pleopod 1 can be the most diagnostic characters for <italic><tp:taxon-name><tp:taxon-name-part taxon-name-part-type="genus" reg="Joeropsis">Joeropsis</tp:taxon-name-part></tp:taxon-name></italic> species (<xref ref-type="bibr" rid="B12">Kensley and Schotte 2002</xref>; <xref ref-type="bibr" rid="B4">Bruce 2009</xref>, <xref ref-type="bibr" rid="B5">2015</xref>).</p></tp:treatment-sec><ref-list><ref id="B11"><mixed-citation xmlns:xlink="http://www.w3.org/1999/xlink" xlink:type="simple"><person-group><name name-style="western"><surname>Kensley</surname><given-names>BF</given-names></name><name name-style="western"><surname>Schotte</surname><given-names>M</given-names></name></person-group> (<year>1989</year>) <source>Guide to the marine isopod crustaceans of the Caribbean.</source><publisher-name>Smithsonian Institution Press</publisher-name>, <publisher-loc>Washington, D.C. &amp; London</publisher-loc>, <size units="page">308 pp</size>. <ext-link xlink:href="10.5962/bhl.title.10375" ext-link-type="doi" xlink:type="simple">https://doi.org/10.5962/bhl.title.10375</ext-link></mixed-citation></ref><ref id="B31"><mixed-citation xmlns:xlink="http://www.w3.org/1999/xlink" xlink:type="simple"><person-group><name name-style="western"><surname>Wilson</surname><given-names>GDF</given-names></name></person-group> (<year>1997</year>) <article-title>The suborder <tp:taxon-name><tp:taxon-name-part taxon-name-part-type="suborder">Asellota</tp:taxon-name-part></tp:taxon-name>.</article-title> In: <person-group><name name-style="western"><surname>Wetzer</surname><given-names>R</given-names></name><name name-style="western"><surname>Brusca</surname><given-names>RC</given-names></name><name name-style="western"><surname>Wilson</surname><given-names>GDF</given-names></name></person-group> (<role>Eds</role>) <issue-title>Taxonomic Atlas of the Benthic Fauna of the Santa Maria Basin and Western Santa Barbara Channel The Crustacea, Part 2: Isopoda, Cumacea and Tanaidacea.</issue-title><source>Santa Barbara Museum of Natural History, Santa Barbara</source>, <fpage>59</fpage>–<lpage>109</lpage>.</mixed-citation></ref><ref id="B15"><mixed-citation xmlns:xlink="http://www.w3.org/1999/xlink" xlink:type="simple"><person-group><name name-style="western"><surname>Kussakin</surname><given-names>OG</given-names></name></person-group> (<year>1999</year>) <article-title>Marine and brackish-water <tp:taxon-name><tp:taxon-name-part taxon-name-part-type="subphylum">Crustacea</tp:taxon-name-part></tp:taxon-name> (<tp:taxon-name><tp:taxon-name-part taxon-name-part-type="order">Isopoda</tp:taxon-name-part></tp:taxon-name>) of cold and temperate waters of the Northern Hemisphere. Part 3. Suborder <tp:taxon-name><tp:taxon-name-part taxon-name-part-type="suborder">Asellota</tp:taxon-name-part></tp:taxon-name> 2. Families <tp:taxon-name><tp:taxon-name-part taxon-name-part-type="family">Joeropsididae</tp:taxon-name-part></tp:taxon-name>, <tp:taxon-name><tp:taxon-name-part taxon-name-part-type="family">Nannoniscidae</tp:taxon-name-part></tp:taxon-name>, <tp:taxon-name><tp:taxon-name-part taxon-name-part-type="family">Desmosomatidae</tp:taxon-name-part></tp:taxon-name>, <tp:taxon-name><tp:taxon-name-part taxon-name-part-type="family">Macrostylidae</tp:taxon-name-part></tp:taxon-name>.</article-title><source>National Academy of Sciences, USSR, Zoology (Opredeliteli po Faune SSR, Akademiya Nauk, SSSR)</source><volume>169</volume>: <fpage>1</fpage>–<lpage>384</lpage>.</mixed-citation></ref><ref id="B8"><mixed-citation xmlns:xlink="http://www.w3.org/1999/xlink" xlink:type="simple"><person-group><name name-style="western"><surname>Just</surname><given-names>J</given-names></name></person-group> (<year>2001</year>) <article-title>Bathyal <tp:taxon-name><tp:taxon-name-part taxon-name-part-type="family">Joeropsididae</tp:taxon-name-part></tp:taxon-name> (<tp:taxon-name><tp:taxon-name-part taxon-name-part-type="order">Isopoda</tp:taxon-name-part></tp:taxon-name>: <tp:taxon-name><tp:taxon-name-part taxon-name-part-type="suborder">Asellota</tp:taxon-name-part></tp:taxon-name>) from south-eastern Australia, with description of two new genera.</article-title><source>Memoirs of the Museum of Victoria</source><volume>58</volume>(<issue>2</issue>): <fpage>297</fpage>–<lpage>333</lpage>. <ext-link xlink:href="10.24199/j.mmv.2001.58.16" ext-link-type="doi" xlink:type="simple">https://doi.org/10.24199/j.mmv.2001.58.16</ext-link></mixed-citation></ref><ref id="B12"><mixed-citation xmlns:xlink="http://www.w3.org/1999/xlink" xlink:type="simple"><person-group><name name-style="western"><surname>Kensley</surname><given-names>BF</given-names></name><name name-style="western"><surname>Schotte</surname><given-names>M</given-names></name></person-group> (<year>2002</year>) <article-title>New species and records of <tp:taxon-name><tp:taxon-name-part taxon-name-part-type="suborder">Asellota</tp:taxon-name-part></tp:taxon-name> from the Indian Ocean (<tp:taxon-name><tp:taxon-name-part taxon-name-part-type="subphylum">Crustacea</tp:taxon-name-part></tp:taxon-name>: <tp:taxon-name><tp:taxon-name-part taxon-name-part-type="superorder">Peracarida</tp:taxon-name-part></tp:taxon-name>: <tp:taxon-name><tp:taxon-name-part taxon-name-part-type="order">Isopoda</tp:taxon-name-part></tp:taxon-name>).</article-title><source>Journal of Natural History</source><volume>36</volume>(<issue>12</issue>): <fpage>1421</fpage>–<lpage>1461</lpage>. <ext-link xlink:href="10.1080/00222930110050401" ext-link-type="doi" xlink:type="simple">https://doi.org/10.1080/00222930110050401</ext-link></mixed-citation></ref><ref id="B28"><mixed-citation xmlns:xlink="http://www.w3.org/1999/xlink" xlink:type="simple"><person-group><name name-style="western"><surname>Richardson</surname><given-names>H</given-names></name></person-group> (<year>1905</year>) <source>A monograph on the isopods of North America.</source><publisher-name>Smithsonian Institution United States National Museum Bulletin</publisher-name>, <publisher-loc>Washington DC</publisher-loc>, <size units="page">727 pp</size>. <ext-link xlink:href="10.5479/si.03629236.54.i" ext-link-type="doi" xlink:type="simple">https://doi.org/10.5479/si.03629236.54.i</ext-link></mixed-citation></ref><ref id="B30"><mixed-citation xmlns:xlink="http://www.w3.org/1999/xlink" xlink:type="simple"><person-group><name name-style="western"><surname>Stebbing</surname><given-names>TRR</given-names></name></person-group> (<year>1905</year>) Report on the <tp:taxon-name><tp:taxon-name-part taxon-name-part-type="order">Isopoda</tp:taxon-name-part></tp:taxon-name> collected by Professor Herdman, at Ceylon, in 1902. Report to the Government of Ceylon on the Pearl Oyster Fisheries of the Gulf of Manaar, 1905 Supplementary Report 4: 47–64.</mixed-citation></ref><ref id="B24"><mixed-citation xmlns:xlink="http://www.w3.org/1999/xlink" xlink:type="simple"><person-group><name name-style="western"><surname>Nordenstam</surname><given-names>Å</given-names></name></person-group> (<year>1933</year>) <article-title>Marine <tp:taxon-name><tp:taxon-name-part taxon-name-part-type="order">Isopoda</tp:taxon-name-part></tp:taxon-name> of the families Serolidæ, Idotheidæ, Pseudidotheidæ, Arcturidæ, Parasellidæ and Stenetriidæ mainly from the South Atlantic.</article-title> In: <person-group><name name-style="western"><surname>Bock</surname><given-names>S</given-names></name></person-group> (<role>Ed.</role>) <issue-title>Further Zoological Results of the Swedish Antarctic Expedition 1901–1903.</issue-title><source>Norstedt &amp; Söner, Stockholm</source>, <fpage>1</fpage>–<lpage>284</lpage>.</mixed-citation></ref><ref id="B18"><mixed-citation xmlns:xlink="http://www.w3.org/1999/xlink" xlink:type="simple"><person-group><name name-style="western"><surname>Menzies</surname><given-names>RJ</given-names></name><name name-style="western"><surname>Barnard</surname><given-names>JL</given-names></name></person-group> (<year>1959</year>) <article-title>Marine <tp:taxon-name><tp:taxon-name-part taxon-name-part-type="order">Isopoda</tp:taxon-name-part></tp:taxon-name> on coastal shelf bottoms of southern California: Systematics and ecology.</article-title><source>Pacific Naturalist</source><volume>1</volume>: <fpage>3</fpage>–<lpage>35</lpage>.</mixed-citation></ref><ref id="B17"><mixed-citation xmlns:xlink="http://www.w3.org/1999/xlink" xlink:type="simple"><person-group><name name-style="western"><surname>Menzies</surname><given-names>RJ</given-names></name></person-group> (<year>1962</year>) <article-title>Reports of the Lund University Chile Expedition 1948–49. 42. The zoogeography, ecology, and systematics of the Chilean marine isopods. Lunds Universitets Årsskrifter, N.F. Avd.</article-title><volume>2</volume>(<issue>57</issue>): <fpage>1</fpage>–<lpage>162</lpage>.</mixed-citation></ref><ref id="B19"><mixed-citation xmlns:xlink="http://www.w3.org/1999/xlink" xlink:type="simple"><person-group><name name-style="western"><surname>Menzies</surname><given-names>RJ</given-names></name><name name-style="western"><surname>Glynn</surname><given-names>PW</given-names></name></person-group> (<year>1968</year>) <article-title>The common marine isopod <tp:taxon-name><tp:taxon-name-part taxon-name-part-type="subphylum">Crustacea</tp:taxon-name-part></tp:taxon-name> of Puerto Rico.</article-title><source>Studies on the fauna of Curaçao and other Caribbean Islands</source><volume>27</volume>(<issue>104</issue>): <fpage>1</fpage>–<lpage>133</lpage>.</mixed-citation></ref><ref id="B23"><mixed-citation xmlns:xlink="http://www.w3.org/1999/xlink" xlink:type="simple"><person-group><name name-style="western"><surname>Nierstrasz</surname><given-names>HF</given-names></name></person-group> (<year>1941</year>) Die Isopoden der Siboga-Expedition. IV <tp:taxon-name><tp:taxon-name-part taxon-name-part-type="order">Isopoda</tp:taxon-name-part></tp:taxon-name> Genuina. III. <tp:taxon-name><tp:taxon-name-part taxon-name-part-type="suborder">Gnathiidea</tp:taxon-name-part></tp:taxon-name>, <tp:taxon-name><tp:taxon-name-part taxon-name-part-type="suborder">Anthuridea</tp:taxon-name-part></tp:taxon-name>, <tp:taxon-name><tp:taxon-name-part taxon-name-part-type="suborder">Valvifera</tp:taxon-name-part></tp:taxon-name>, <tp:taxon-name><tp:taxon-name-part taxon-name-part-type="suborder">Asellota</tp:taxon-name-part></tp:taxon-name>, <tp:taxon-name><tp:taxon-name-part taxon-name-part-type="family">Phreatoicoidea</tp:taxon-name-part></tp:taxon-name>. Die Isopoden der Siboga-Expedition 32d: 235–306.</mixed-citation></ref><ref id="B5"><mixed-citation xmlns:xlink="http://www.w3.org/1999/xlink" xlink:type="simple"><person-group><name name-style="western"><surname>Bruce</surname><given-names>NL</given-names></name></person-group> (<year>2015</year>) <article-title><tp:taxon-name><tp:taxon-name-part taxon-name-part-type="family">Joeropsididae</tp:taxon-name-part></tp:taxon-name> Nordenstam, 1933 (<tp:taxon-name><tp:taxon-name-part taxon-name-part-type="subphylum">Crustacea</tp:taxon-name-part></tp:taxon-name>, <tp:taxon-name><tp:taxon-name-part taxon-name-part-type="order">Isopoda</tp:taxon-name-part></tp:taxon-name>, <tp:taxon-name><tp:taxon-name-part taxon-name-part-type="suborder">Asellota</tp:taxon-name-part></tp:taxon-name>) from the Lizard Island region of the Great Barrier Reef, Queensland, Australia.</article-title><source>ZooKeys</source><volume>491</volume>: <fpage>1</fpage>–<lpage>62</lpage>. <ext-link xlink:href="10.3897/zookeys.491.4932" ext-link-type="doi" xlink:type="simple">https://doi.org/10.3897/zookeys.491.4932</ext-link></mixed-citation></ref><ref id="B4"><mixed-citation xmlns:xlink="http://www.w3.org/1999/xlink" xlink:type="simple"><person-group><name name-style="western"><surname>Bruce</surname><given-names>NL</given-names></name></person-group> (<year>2009</year>) <article-title>A new species of <italic><tp:taxon-name><tp:taxon-name-part taxon-name-part-type="genus">Joeropsis</tp:taxon-name-part></tp:taxon-name></italic> Koehler, 1885 (<tp:taxon-name><tp:taxon-name-part taxon-name-part-type="order">Isopoda</tp:taxon-name-part></tp:taxon-name>, <tp:taxon-name><tp:taxon-name-part taxon-name-part-type="suborder">Asellota</tp:taxon-name-part></tp:taxon-name>, <tp:taxon-name><tp:taxon-name-part taxon-name-part-type="family">Joeropsididae</tp:taxon-name-part></tp:taxon-name>) from the Great Barrier Reef, Australia.</article-title><source>Crustaceana</source><volume>82</volume>(<issue>7</issue>): <fpage>803</fpage>–<lpage>813</lpage>. <ext-link xlink:href="10.1163/156854009X427351" ext-link-type="doi" xlink:type="simple">https://doi.org/10.1163/156854009X427351</ext-link></mixed-citation></ref></ref-list></tp:taxon-treatment>
