# Supplementary material for: ﻿Two new species of the genus Joeropsis Koehler, 1885 (Isopoda, Asellota, Joeropsididae) from Korean waters
Source: Zookeys. 2022 Mar 24;1090:85–102. doi: 10.3897/zookeys.1090.80149 (PMC8971125; doi:10.3897/zookeys.1090.80149)
Supplement: XML Treatment for Joeropsis denticulatus [file zookeys.1090.80149-treatment2.xml]

<!DOCTYPE tp:taxon-treatment
  PUBLIC "-//TaxonX//DTD Taxonomic Treatment Publishing DTD v0 20100105//EN" "tax-treatment-NSO.dtd">
<tp:taxon-treatment xmlns:tp="http://www.plazi.org/taxpub"><tp:treatment-meta><kwd-group><label>Taxon classification</label><kwd>
                  <named-content content-type="kingdom">Animalia</named-content>
                </kwd><kwd>
                  <named-content content-type="order">Isopoda</named-content>
                </kwd><kwd>
                  <named-content content-type="family">Joeropsidae</named-content>
                </kwd></kwd-group><mixed-citation publication-type="journal"><person-group><name><surname>Kim</surname><given-names>Sung Hoon</given-names></name><name><surname>Kim</surname><given-names>Jong Guk</given-names></name><name><surname>Yoon</surname><given-names>Seong Myeong</given-names></name></person-group><article-title>﻿Two new species of the genus <italic><tp:taxon-name><tp:taxon-name-part taxon-name-part-type="genus" reg="Joeropsis">Joeropsis</tp:taxon-name-part></tp:taxon-name></italic> Koehler, 1885 (<tp:taxon-name><tp:taxon-name-part taxon-name-part-type="order">Isopoda</tp:taxon-name-part></tp:taxon-name>, <tp:taxon-name><tp:taxon-name-part taxon-name-part-type="suborder">Asellota</tp:taxon-name-part></tp:taxon-name>, <tp:taxon-name><tp:taxon-name-part taxon-name-part-type="family">Joeropsididae</tp:taxon-name-part></tp:taxon-name>) from Korean waters</article-title><source>Zookeys</source><day>24</day><month>03</month><year>2022</year><volume>1090</volume><fpage>85</fpage><lpage>102</lpage><pub-id pub-id-type="doi">10.3897/zookeys.1090.80149</pub-id></mixed-citation></tp:treatment-meta><tp:nomenclature><label>﻿</label><tp:taxon-name>
                <object-id xmlns:xlink="http://www.w3.org/1999/xlink" content-type="arpha" xlink:type="simple">6931AAEF-2009-5042-896D-127853049855</object-id>
                <tp:taxon-name-part taxon-name-part-type="genus" reg="Joeropsis">Joeropsis</tp:taxon-name-part>
                <tp:taxon-name-part taxon-name-part-type="species" reg="denticulatus">denticulatus</tp:taxon-name-part>
                <object-id xmlns:xlink="http://www.w3.org/1999/xlink" content-type="zoobank" xlink:type="simple">http://zoobank.org/0835482B-A1B9-4B6C-A73A-53BC7DAE399A</object-id>
              </tp:taxon-name><tp:taxon-status xmlns:xlink="http://www.w3.org/1999/xlink" xlink:type="simple">sp. nov.</tp:taxon-status><xref ref-type="fig" rid="F2">Figs 2A</xref><xref ref-type="fig" rid="F3">, 3</xref><xref ref-type="fig" rid="F4">, 4</xref><xref ref-type="fig" rid="F5">, 5</xref></tp:nomenclature><tp:treatment-sec sec-type="material" id="SECID0ERLAE"><title>Material examined.</title><p><bold><italic>Holotype</italic>, designated here</bold>: South Korea • 1 ♂ (5.0 mm); Jeju-do, Jeju-si, Chuja-myeon, Chujado Island; <named-content xmlns:xlink="http://www.w3.org/1999/xlink" content-type="dwc:verbatimCoordinates" xlink:type="simple"><named-content content-type="geo-json" specific-use="{&#34;type&#34;:&#34;Point&#34;,&#34;coordinates&#34;:[126.324167,33.921667]}" id="NCID0E6LAE" xlink:type="simple">33°55'18"N, 126°19'27"E</named-content></named-content>; 20 m; 17 Apr. 2019; Smith-McIntyre grab; NIBRIV0000862803.</p><p><bold><italic>Paratypes</italic></bold>: 2 ♂♂ (4.2, 4.8 mm), 3 ♀♀ (3.6, 3.8, 3.8 mm); same data as for holotype; NIBRIV0000896084.</p></tp:treatment-sec><tp:treatment-sec sec-type="material" id="SECID0ELMAE"><title>Additional material.</title><p>South Korea • 1 ♂; Jeju-do, Jeju-si, Udo-myeon, Udo Island; <named-content xmlns:xlink="http://www.w3.org/1999/xlink" content-type="dwc:verbatimCoordinates" xlink:type="simple"><named-content content-type="geo-json" specific-use="{&#34;type&#34;:&#34;Point&#34;,&#34;coordinates&#34;:[126.953889,33.527222]}" id="NCID0EUMAE" xlink:type="simple">33°31'38"N, 126°57'14"E</named-content></named-content>; 17 Apr. 2019; 15 m; Smith-McIntyre grab • 5 ♂♂, 4 ♀♀; Jeju-do, Seoqwipo-si, Daejeong-eup; <named-content xmlns:xlink="http://www.w3.org/1999/xlink" content-type="dwc:verbatimCoordinates" xlink:type="simple"><named-content content-type="geo-json" specific-use="{&#34;type&#34;:&#34;Point&#34;,&#34;coordinates&#34;:[126.268889,33.190000]}" id="NCID0E3MAE" xlink:type="simple">33°11'24"N, 126°16'08"E</named-content></named-content>; 31 Jan. 2018; 30 m; Smith-Mclntyre grab; NIBRIV0000862803 • 1 ♂; Jeollanam-do, Sinan-gun, Jangsan-myeon, Baegyado Island; <named-content xmlns:xlink="http://www.w3.org/1999/xlink" content-type="dwc:verbatimCoordinates" xlink:type="simple"><named-content content-type="geo-json" specific-use="{&#34;type&#34;:&#34;Point&#34;,&#34;coordinates&#34;:[126.004167,34.373333]}" id="NCID0EENAE" xlink:type="simple">34°22'24"N, 126°00'15"E</named-content></named-content>; 12 Apr. 2018; 10 m; SCUBA diving • 1 ♂; Jeollanam-do, Yeosu-si, Samsan-myeon, Sangbaeckdo Island; <named-content xmlns:xlink="http://www.w3.org/1999/xlink" content-type="dwc:verbatimCoordinates" xlink:type="simple"><named-content content-type="geo-json" specific-use="{&#34;type&#34;:&#34;Point&#34;,&#34;coordinates&#34;:[127.583333,34.054167]}" id="NCID0EMNAE" xlink:type="simple">34°03'15"N, 127°35'00"E</named-content></named-content>; 15 m; 28 Jun. 2017; SCUBA diving.</p></tp:treatment-sec><tp:treatment-sec sec-type="etymology" id="SECID0ERNAE"><title>Etymology.</title><p>The specific name, <italic><tp:taxon-name><tp:taxon-name-part taxon-name-part-type="genus" reg="Joeropsis"/><tp:taxon-name-part taxon-name-part-type="species" reg="denticulatus">denticulatus</tp:taxon-name-part></tp:taxon-name></italic>, is derived from the Latin word <italic><tp:taxon-name><tp:taxon-name-part taxon-name-part-type="genus" reg="Joeropsis"/><tp:taxon-name-part taxon-name-part-type="species" reg="denticulatus">denticulatus</tp:taxon-name-part></tp:taxon-name></italic>, meaning “with small teeth”. This name refers to pereopods possessing serrate cuticular scales.</p></tp:treatment-sec><tp:treatment-sec sec-type="description" id="SECID0ELOAE"><title>Description of holotype male.</title><p><bold><italic>Body</italic></bold> (Figs <xref ref-type="fig" rid="F2">2A</xref>, <xref ref-type="fig" rid="F3">3A</xref>) almost 3.9 × longer than width; dorsal surface matte, smooth, without setae. <bold><italic>Cephalon</italic></bold> 0.7 × as long as wide; lateral margins narrowing anteriorly; eyes positioned sublaterally, globular, dark brown, dorsally bulging. <bold><italic>Pseudorostrum</italic></bold> (Fig. <xref ref-type="fig" rid="F3">3B</xref>) 0.7 × as long as proximal wide, narrowing anteriorly; apex rounded. <bold><italic>Pereonites</italic></bold> not compact; lateral margins smooth. <bold><italic>Pleotelson</italic></bold> ~ 1.0 × longer than greatest width, shield-shaped, tapering distally; caudomedial lobe subacute, tapering distally; lateral margins slightly convex, with 8 spines.</p><fig id="F2" position="float" orientation="portrait"><object-id xmlns:xlink="http://www.w3.org/1999/xlink" content-type="doi" xlink:type="simple">10.3897/zookeys.1090.80149.figure2</object-id><object-id xmlns:xlink="http://www.w3.org/1999/xlink" content-type="arpha" xlink:type="simple">CCFC5B08-BCF8-565C-9C08-4EAD4B2E9EDE</object-id><label>Figure 2.</label><caption><p>Photographs of two new species of <italic><tp:taxon-name><tp:taxon-name-part taxon-name-part-type="genus" reg="Joeropsis">Joeropsis</tp:taxon-name-part></tp:taxon-name></italic>: <bold>A</bold><italic><tp:taxon-name><tp:taxon-name-part taxon-name-part-type="genus" reg="Joeropsis">J.</tp:taxon-name-part><tp:taxon-name-part taxon-name-part-type="species" reg="denticulatus">denticulatus</tp:taxon-name-part></tp:taxon-name></italic> sp. nov., one of paratypes (NIBRIV0000896084), dorsal view <bold>B</bold><italic><tp:taxon-name><tp:taxon-name-part taxon-name-part-type="genus" reg="Joeropsis">J.</tp:taxon-name-part><tp:taxon-name-part taxon-name-part-type="species" reg="semicircularis">semicircularis</tp:taxon-name-part></tp:taxon-name></italic> sp. nov., one of paratypes (NIBRIV0000896085), dorsal view. Scale bars: 10 mm (<bold>A</bold>); 5 mm (<bold>B</bold>).</p></caption><graphic xmlns:xlink="http://www.w3.org/1999/xlink" xlink:href="zookeys-1090-085-g002.jpg" position="float" orientation="portrait" xlink:type="simple" id="oo_662424.jpg"><uri content-type="original_file" xlink:type="simple">https://binary.pensoft.net/fig/662424</uri></graphic></fig><fig id="F3" position="float" orientation="portrait"><object-id xmlns:xlink="http://www.w3.org/1999/xlink" content-type="doi" xlink:type="simple">10.3897/zookeys.1090.80149.figure3</object-id><object-id xmlns:xlink="http://www.w3.org/1999/xlink" content-type="arpha" xlink:type="simple">EA22736B-82BC-5898-9664-210D9CD040AC</object-id><label>Figure 3.</label><caption><p><italic><tp:taxon-name><tp:taxon-name-part taxon-name-part-type="genus" reg="Joeropsis">Joeropsis</tp:taxon-name-part><tp:taxon-name-part taxon-name-part-type="species" reg="denticulatus">denticulatus</tp:taxon-name-part></tp:taxon-name></italic> sp. nov., holotype, male <bold>A</bold> habitus, dorsal view <bold>B</bold> pseudorostrum <bold>C</bold> antennula <bold>D</bold> antenna <bold>E</bold> detail of peduncular articles 5 to flagellar article 1 <bold>F</bold> left mandible <bold>G</bold> right mandible <bold>H</bold> maxillula <bold>I</bold> maxilla <bold>J</bold> maxilliped <bold>K</bold> detail of maxillipedal palp. Scale bars: 1 mm (<bold>A</bold>); 0.2 mm (<bold>C, D, F–J</bold>); 0.1 mm (<bold>E, K</bold>); 0.05 mm (<bold>B</bold>).</p></caption><graphic xmlns:xlink="http://www.w3.org/1999/xlink" xlink:href="zookeys-1090-085-g003.jpg" position="float" orientation="portrait" xlink:type="simple" id="oo_662425.jpg"><uri content-type="original_file" xlink:type="simple">https://binary.pensoft.net/fig/662425</uri></graphic></fig><p><bold><italic>Antennula</italic></bold> (Fig. <xref ref-type="fig" rid="F3">3C</xref>), peduncular article 1 rectangular, 1.4 × longer than width, with serrate cuticular scales distally, 5 simple setae along with lateral margin, 1 penicillate seta distally, and 5 penicillate setae medially; article 2 oblong, 0.5 × as long as article 1, with 1 simple seta and 2 penicillate setae distally, and cuticular scales laterally; article 3 oblong, 0.6 × as long as article 2, with 2 simple setae laterally and 3 simple setae distally; flagellar article 1 almost 0.5 × as long as peduncular article 3, with 1 penicillate seta and 1 simple seta distally; article 2 ~ 2.0 × longer than flagellar article 1, with 2 simple setae and 2 aesthetascs distally, and 1 simple seta laterally; article 3 minute, with 4 simple setae, 1 penicillate seta, and 1 aesthetasc on distal end. <bold><italic>Antenna</italic></bold> (Fig. <xref ref-type="fig" rid="F3">3D, E</xref>) with 10 flagellar articles; peduncular article 3 with 1 process on medial margin; article 5 1.4 × longer than articles 1–4 combined, with serrate lateral cuticular scales and 1 medial process proximally; article 6 0.7 × as long as article 5, widening distally, with serrate cuticular scales, 3 penicillate setae, and several simple distal setae; flagellum with numerous simple setae; flagellar article 1 elongate ovoid, 1.8 × longer than remaining articles combined, 1.3 × longer than peduncular article 6, with cuticular scales laterally.</p><p><bold><italic>Mandibles</italic></bold> (Fig. <xref ref-type="fig" rid="F3">3F, G</xref>), molar process distal half finely serrated; incisor with 5 cusps; palp article 2 with serrate setae distally; palp article 3 with serrate setae along with lateral margin. <bold><italic>Left mandible</italic></bold> (Fig. <xref ref-type="fig" rid="F3">3F</xref>) with a protrusion between incisor and molar process; spine row composed of 12 serrate setae. <bold><italic>Right mandible</italic></bold> (Fig. <xref ref-type="fig" rid="F3">3G</xref>), spine row consisting of 10 serrate setae. <bold><italic>Maxillula</italic></bold> (Fig. <xref ref-type="fig" rid="F3">3H</xref>), mesial lobe with 3 robust simple setae and several fine setae distally; lateral lobe with 12 strongly serrate robust setae and several fine setae on distal region. <bold><italic>Maxilla</italic></bold> (Fig. <xref ref-type="fig" rid="F3">3I</xref>), mesial lobe shorter than other lobes, with 4 simple setae distally and fine setae along with medial margin; mesial and outer lobes with 4 serrate setae distally. <bold><italic>Maxilliped</italic></bold> (Fig. <xref ref-type="fig" rid="F3">3J, K</xref>), endite expanding half of palp article 4, with several short simple setae on medial surface and 2 coupling hooks on medial distal end; distal region of endite rounded and serrated while concave medially, with 4 medial tubercular robust setae; palp article 1 with 2 simple setae distally, article 2 2.8 × longer than article 1, with distally bifid mesial lobe, article 3 square, 0.4 × as long as article 2, with several simple setae distally, article 4 3.0 × longer than article 3, with fine setae on medial margin and several setae laterally, article 5 0.2 × as long as article 4, with several simple setae on distal end; epipod 3.4 × longer than basal width, tapering distally.</p><p><bold><italic>Pereopods</italic></bold> (Fig. <xref ref-type="fig" rid="F4">4A–G</xref>), basis and ischium with serrated cuticular scales superodistally; carpus with slightly serrated cuticular scales inferodistally; propodus with 2–4 robust setae inferiorly and numerous short simple setae along with inferior margin. <bold><italic>Pereopod 1</italic></bold> (Fig. <xref ref-type="fig" rid="F4">4A</xref>), basis with 1 penicillate seta superiorly; ischium subequal to basis in length, narrowing proximally; merus 0.6 × as long as ischium; carpus 1.7 × longer than merus; propodus 0.9 × as long as carpus, with 1 penicillate seta on superior distal angle; dactylus 0.2 × as long as propodus, with 2 claws and 1 penicillate seta distally. <bold><italic>Pereopods 2–7</italic></bold> (Fig. <xref ref-type="fig" rid="F4">4B–G</xref>) similar to each other; basis longer than ischium, with 0–2 penicillate setae on superior margin; ischium convex superomedially; carpus ~ 2.0 × longer than merus, with 1 penicillate seta superodistally; propodus similar to carpus in length, with 1 penicillate seta superodistally; dactylus ~ 0.2 × as long as propodus, with 3 claws distally.</p><fig id="F4" position="float" orientation="portrait"><object-id xmlns:xlink="http://www.w3.org/1999/xlink" content-type="doi" xlink:type="simple">10.3897/zookeys.1090.80149.figure4</object-id><object-id xmlns:xlink="http://www.w3.org/1999/xlink" content-type="arpha" xlink:type="simple">53C07452-8B56-5BDD-9640-3B572D3C73BE</object-id><label>Figure 4.</label><caption><p><italic><tp:taxon-name><tp:taxon-name-part taxon-name-part-type="genus" reg="Joeropsis">Joeropsis</tp:taxon-name-part><tp:taxon-name-part taxon-name-part-type="species" reg="denticulatus">denticulatus</tp:taxon-name-part></tp:taxon-name></italic> sp. nov., holotype, male <bold>A</bold> pereopod 1 <bold>B</bold> pereopod 2 <bold>C</bold> pereopod 3 <bold>D</bold> pereopod 4 <bold>E</bold> pereopod 5 <bold>F</bold> pereopod 6 <bold>G</bold> pereopod 7. Scale bar: 0.2 mm.</p></caption><graphic xmlns:xlink="http://www.w3.org/1999/xlink" xlink:href="zookeys-1090-085-g004.jpg" position="float" orientation="portrait" xlink:type="simple" id="oo_662426.jpg"><uri content-type="original_file" xlink:type="simple">https://binary.pensoft.net/fig/662426</uri></graphic></fig><p><bold><italic>Pleopod 1</italic></bold> (Fig. <xref ref-type="fig" rid="F5">5A</xref>) 2.6 × longer than greatest width, slightly concave laterally, narrowing distally; distolateral lobe projected, extending distally; apical lobe rounded, with marginal simple setae distally. <bold><italic>Pleopod 2</italic></bold> (Fig. <xref ref-type="fig" rid="F5">5B</xref>), protopod 2.7 × longer than mid-width, concave distolaterally bearing cuticular scale-setae, with subacute distal end; endopod positioned at 0.7 length of protopod from proximal region; exopod curved outwardly; appendix masculina reaching distal end of protopod, tapering distally. <bold><italic>Pleopod 3</italic></bold> (Fig. <xref ref-type="fig" rid="F5">5C</xref>), endopod 2.1 × longer than width, with 3 plumose setae distally; exopod with cuticular scale-setae along with lateral margin, first article 3.8 × longer than width; second article 0.4 × longer first article. <bold><italic>Pleopod 4</italic></bold> (Fig. <xref ref-type="fig" rid="F5">5D</xref>), endopod 2.2 × as long as wide, tapering distally; exopod vestigial. <bold><italic>Pleopod 5</italic></bold> (Fig. <xref ref-type="fig" rid="F5">5E</xref>) without exopod; endopod 2.0 × as long as wide, tapering distally.</p><fig id="F5" position="float" orientation="portrait"><object-id xmlns:xlink="http://www.w3.org/1999/xlink" content-type="doi" xlink:type="simple">10.3897/zookeys.1090.80149.figure5</object-id><object-id xmlns:xlink="http://www.w3.org/1999/xlink" content-type="arpha" xlink:type="simple">419EA499-FDD5-5BDA-BC2E-BCE9AA37E1FD</object-id><label>Figure 5.</label><caption><p><italic><tp:taxon-name><tp:taxon-name-part taxon-name-part-type="genus" reg="Joeropsis">Joeropsis</tp:taxon-name-part><tp:taxon-name-part taxon-name-part-type="species" reg="denticulatus">denticulatus</tp:taxon-name-part></tp:taxon-name></italic> sp. nov., holotype, male <bold>A</bold> pleopod 1 <bold>B</bold> pleopod 2 <bold>C</bold> pleopod 3 <bold>D</bold> pleopod 4 <bold>E</bold> pleopod 5 <bold>G</bold> uropod. Paratype, female: <bold>F</bold> pleopod 2. Scale bars: 0.2 mm (<bold>A–E, G</bold>); 0.1 mm (<bold>F</bold>).</p></caption><graphic xmlns:xlink="http://www.w3.org/1999/xlink" xlink:href="zookeys-1090-085-g005.jpg" position="float" orientation="portrait" xlink:type="simple" id="oo_662427.jpg"><uri content-type="original_file" xlink:type="simple">https://binary.pensoft.net/fig/662427</uri></graphic></fig><p><bold><italic>Uropods</italic></bold> (Figs <xref ref-type="fig" rid="F3">3A</xref>, <xref ref-type="fig" rid="F5">5F</xref>), protopod extending beyond margin of pleotelson, with strongly produced distal end, serrated medial margin, and 5 simple setae on distal region; endopod with 2 penicillate setae and several simple setae distally; exopod smaller than endopod, with several simple setae distally.</p></tp:treatment-sec><tp:treatment-sec sec-type="description" id="SECID0E6ZAE"><title>Description of female.</title><p>Female similar to male. <bold><italic>Pleopod 2</italic></bold> (Fig. <xref ref-type="fig" rid="F5">5G</xref>) 1.4 × longer than greatest width, tapering distally, with fine setae on distal region; apex subacute, with 2 simple setae.</p></tp:treatment-sec><tp:treatment-sec sec-type="description" id="SECID0EM1AE"><title>Size.</title><p>Males 4.2–5.0 mm, mean 4.7 mm (<italic>n</italic> = 3); females 3.6–3.8 mm, mean 3.7 mm (<italic>n</italic> = 3); all from type series.</p></tp:treatment-sec><tp:treatment-sec sec-type="Colour pattern" id="SECID0EW1AE"><title>Colour pattern.</title><p>Whole body is covered with dark brown chromatophores (Figs <xref ref-type="fig" rid="F2">2A</xref>, <xref ref-type="fig" rid="F3">3A</xref>).</p></tp:treatment-sec><tp:treatment-sec sec-type="variation" id="SECID0EE2AE"><title>Variation.</title><p>The colour pattern of the body varies between individuals, especially on pereonite 5. Dark brown chromatophores are occasionally faint or not observable on it.</p></tp:treatment-sec><tp:treatment-sec sec-type="distribution" id="SECID0EJ2AE"><title>Distribution.</title><p>South Korea (southern coast of the Korean Peninsula).</p></tp:treatment-sec><tp:treatment-sec sec-type="remarks" id="SECID0EO2AE"><title>Remarks.</title><p><italic><tp:taxon-name><tp:taxon-name-part taxon-name-part-type="genus" reg="Joeropsis">Joeropsis</tp:taxon-name-part><tp:taxon-name-part taxon-name-part-type="species" reg="denticulatus">denticulatus</tp:taxon-name-part></tp:taxon-name></italic> sp. nov. can be identified by the following character states: (1) whole body has chromatophores dorsally; (2) lateral margins of the cephalon are smooth and narrowing anteriorly; and (3) basis of pereopods has serrated cuticular scales superiorly.</p><p>Among the total of 77 species, <italic><tp:taxon-name><tp:taxon-name-part taxon-name-part-type="genus" reg="Joeropsis">Joeropsis</tp:taxon-name-part><tp:taxon-name-part taxon-name-part-type="species" reg="denticulatus">denticulatus</tp:taxon-name-part></tp:taxon-name></italic> sp. nov. is similar to five <italic><tp:taxon-name><tp:taxon-name-part taxon-name-part-type="genus" reg="Joeropsis">Joeropsis</tp:taxon-name-part></tp:taxon-name></italic> species in having the laterally smooth and narrowing cephalon, anteriorly rounded pseudorostrum, medially lobed maxillipedal palp article 2, laterally serrated pleotelson, and medially serrated uropods: <italic><tp:taxon-name><tp:taxon-name-part taxon-name-part-type="genus" reg="Joeropsis">J.</tp:taxon-name-part><tp:taxon-name-part taxon-name-part-type="species" reg="adusta">adusta</tp:taxon-name-part></tp:taxon-name></italic> Bruce, 2015; <italic><tp:taxon-name><tp:taxon-name-part taxon-name-part-type="genus" reg="Joeropsis">J.</tp:taxon-name-part><tp:taxon-name-part taxon-name-part-type="species" reg="affinis">affinis</tp:taxon-name-part></tp:taxon-name></italic> Kussakin, 1961; <italic><tp:taxon-name><tp:taxon-name-part taxon-name-part-type="genus" reg="Joeropsis">J.</tp:taxon-name-part><tp:taxon-name-part taxon-name-part-type="species" reg="brevicornis">brevicornis</tp:taxon-name-part></tp:taxon-name></italic> Koehler, 1885; <italic><tp:taxon-name><tp:taxon-name-part taxon-name-part-type="genus" reg="Joeropsis">J.</tp:taxon-name-part><tp:taxon-name-part taxon-name-part-type="species" reg="dubia">dubia</tp:taxon-name-part></tp:taxon-name></italic> Menzies, 1951; and <italic><tp:taxon-name><tp:taxon-name-part taxon-name-part-type="genus" reg="Joeropsis">J.</tp:taxon-name-part><tp:taxon-name-part taxon-name-part-type="species" reg="salvati">salvati</tp:taxon-name-part></tp:taxon-name></italic> Müller, 1989. Among them, <italic><tp:taxon-name><tp:taxon-name-part taxon-name-part-type="genus" reg="Joeropsis">J.</tp:taxon-name-part><tp:taxon-name-part taxon-name-part-type="species" reg="denticulatus">denticulatus</tp:taxon-name-part></tp:taxon-name></italic> sp. nov. most closely resembles <italic><tp:taxon-name><tp:taxon-name-part taxon-name-part-type="genus" reg="Joeropsis">J.</tp:taxon-name-part><tp:taxon-name-part taxon-name-part-type="species" reg="dubia">dubia</tp:taxon-name-part></tp:taxon-name></italic> in terms of pereopods with serrated cuticular scales on ischium, but the former can be distinguished from the latter by having pereopod 1 bearing serrated cuticular scales on the basis (vs. lacking serrated cuticular scales in the latter) and distally rounded pleopod 1 in males (vs. distally triangular in the latter) (<xref ref-type="bibr" rid="B16">Menzies 1951</xref>; <xref ref-type="bibr" rid="B15">Kussakin 1999</xref>). The new species can be distinguished from the remaining four species in terms of maxillipedal palp article 2 (having distally bifid medial lobe vs. having not in the latter species) and pereopods (having serrated cuticular scales on the basis in the former vs. lacking in the latter species) (<xref ref-type="bibr" rid="B13">Koehler 1885</xref>; <xref ref-type="bibr" rid="B2">Bocquet and Lemercier 1958</xref>; <xref ref-type="bibr" rid="B1">Amar 1961</xref>; <xref ref-type="bibr" rid="B14">Kussakin 1961</xref>, <xref ref-type="bibr" rid="B15">1999</xref>; <xref ref-type="bibr" rid="B9">Kensley 1975</xref>; <xref ref-type="bibr" rid="B21">Müller 1989</xref>; <xref ref-type="bibr" rid="B5">Bruce 2015</xref>). A detailed comparison of <italic><tp:taxon-name><tp:taxon-name-part taxon-name-part-type="genus" reg="Joeropsis">Joeropsis</tp:taxon-name-part></tp:taxon-name></italic> species mentioned above is provided in Table <xref ref-type="table" rid="T2">2</xref>.</p><table-wrap id="T2" position="float" orientation="portrait"><label>Table 2.</label><caption><p>Comparison of diagnostic characters among <italic><tp:taxon-name><tp:taxon-name-part taxon-name-part-type="genus" reg="Joeropsis">Joeropsis</tp:taxon-name-part></tp:taxon-name></italic> species.</p></caption><table id="TID0EUZAG" rules="all"><tbody><tr><th rowspan="1" colspan="1">Species</th><th rowspan="1" colspan="1">Cephalon, lateral margins</th><th rowspan="1" colspan="1">Pseudorostrum, apex</th><th rowspan="1" colspan="1">Antenna, flagellar article 1</th><th rowspan="1" colspan="1">Maxilliped, medial lobe in palp article 2</th><th rowspan="1" colspan="1">Pleotelson, lateral margins</th><th rowspan="1" colspan="1">Uropod, medial margin</th></tr><tr><td rowspan="1" colspan="1"><italic><tp:taxon-name><tp:taxon-name-part taxon-name-part-type="genus" reg="Joeropsis">J.</tp:taxon-name-part><tp:taxon-name-part taxon-name-part-type="species" reg="denticulatus">denticulatus</tp:taxon-name-part></tp:taxon-name></italic> sp. nov.</td><td rowspan="1" colspan="1">Anteriorly narrowing/ smooth</td><td rowspan="1" colspan="1">Rounded</td><td rowspan="1" colspan="1">Not swollen</td><td rowspan="1" colspan="1">Present</td><td rowspan="1" colspan="1">Serrated</td><td rowspan="1" colspan="1">Serrated</td></tr><tr><td rowspan="1" colspan="1"><italic><tp:taxon-name><tp:taxon-name-part taxon-name-part-type="genus" reg="Joeropsis">J.</tp:taxon-name-part><tp:taxon-name-part taxon-name-part-type="species" reg="semicircularis">semicircularis</tp:taxon-name-part></tp:taxon-name></italic> sp. nov.</td><td rowspan="1" colspan="1">Anteriorly narrowing/ smooth</td><td rowspan="1" colspan="1">Rounded</td><td rowspan="1" colspan="1">Not swollen</td><td rowspan="1" colspan="1">Present</td><td rowspan="1" colspan="1">Serrated</td><td rowspan="1" colspan="1">Serrated</td></tr><tr><td rowspan="1" colspan="1">
                        <italic>
                          <tp:taxon-name><tp:taxon-name-part taxon-name-part-type="genus" reg="Joeropsis">J.</tp:taxon-name-part><tp:taxon-name-part taxon-name-part-type="species" reg="adusta">adusta</tp:taxon-name-part></tp:taxon-name>
                        </italic>
                      </td><td rowspan="1" colspan="1">Anteriorly narrowing/ smooth</td><td rowspan="1" colspan="1">Rounded</td><td rowspan="1" colspan="1">Not swollen</td><td rowspan="1" colspan="1">Present</td><td rowspan="1" colspan="1">Serrated</td><td rowspan="1" colspan="1">Serrated</td></tr><tr><td rowspan="1" colspan="1">
                        <italic>
                          <tp:taxon-name><tp:taxon-name-part taxon-name-part-type="genus" reg="Joeropsis">J.</tp:taxon-name-part><tp:taxon-name-part taxon-name-part-type="species" reg="affinis">affinis</tp:taxon-name-part></tp:taxon-name>
                        </italic>
                      </td><td rowspan="1" colspan="1">Anteriorly narrowing/ smooth</td><td rowspan="1" colspan="1">Rounded</td><td rowspan="1" colspan="1">Not swollen</td><td rowspan="1" colspan="1">Present</td><td rowspan="1" colspan="1">Serrated</td><td rowspan="1" colspan="1">Serrated</td></tr><tr><td rowspan="1" colspan="1">
                        <italic>
                          <tp:taxon-name><tp:taxon-name-part taxon-name-part-type="genus" reg="Joeropsis">J.</tp:taxon-name-part><tp:taxon-name-part taxon-name-part-type="species" reg="brevicornis">brevicornis</tp:taxon-name-part></tp:taxon-name>
                        </italic>
                      </td><td rowspan="1" colspan="1">Anteriorly narrowing/ smooth</td><td rowspan="1" colspan="1">Rounded</td><td rowspan="1" colspan="1">Not swollen</td><td rowspan="1" colspan="1">Present</td><td rowspan="1" colspan="1">Serrated</td><td rowspan="1" colspan="1">Serrated</td></tr><tr><td rowspan="1" colspan="1">
                        <italic>
                          <tp:taxon-name><tp:taxon-name-part taxon-name-part-type="genus" reg="Joeropsis">J.</tp:taxon-name-part><tp:taxon-name-part taxon-name-part-type="species" reg="dubia">dubia</tp:taxon-name-part></tp:taxon-name>
                        </italic>
                      </td><td rowspan="1" colspan="1">Anteriorly narrowing/ smooth</td><td rowspan="1" colspan="1">Rounded</td><td rowspan="1" colspan="1">Not swollen</td><td rowspan="1" colspan="1">Present</td><td rowspan="1" colspan="1">Serrated</td><td rowspan="1" colspan="1">Serrated</td></tr><tr><td rowspan="1" colspan="1">
                        <italic>
                          <tp:taxon-name><tp:taxon-name-part taxon-name-part-type="genus" reg="Joeropsis">J.</tp:taxon-name-part><tp:taxon-name-part taxon-name-part-type="species" reg="salvati">salvati</tp:taxon-name-part></tp:taxon-name>
                        </italic>
                      </td><td rowspan="1" colspan="1">Anteriorly narrowing/ smooth</td><td rowspan="1" colspan="1">Rounded/ concave</td><td rowspan="1" colspan="1">Not swollen</td><td rowspan="1" colspan="1">Present</td><td rowspan="1" colspan="1">Serrated</td><td rowspan="1" colspan="1">Serrated</td></tr><tr><td rowspan="1" colspan="1">
                        <italic>
                          <tp:taxon-name><tp:taxon-name-part taxon-name-part-type="genus" reg="Jaeropsis">J.</tp:taxon-name-part><tp:taxon-name-part taxon-name-part-type="species" reg="dollfusi">dollfusi</tp:taxon-name-part></tp:taxon-name>
                        </italic>
                      </td><td rowspan="1" colspan="1">Parallel/ smooth</td><td rowspan="1" colspan="1">Rounded</td><td rowspan="1" colspan="1">Not swollen</td><td rowspan="1" colspan="1">Absent</td><td rowspan="1" colspan="1">Serrated</td><td rowspan="1" colspan="1">Serrated</td></tr><tr><td rowspan="1" colspan="1">
                        <italic>
                          <tp:taxon-name><tp:taxon-name-part taxon-name-part-type="genus" reg="Joeropsis">J.</tp:taxon-name-part><tp:taxon-name-part taxon-name-part-type="species" reg="latiantennata">latiantennata</tp:taxon-name-part></tp:taxon-name>
                        </italic>
                      </td><td rowspan="1" colspan="1">Parallel/ smooth</td><td rowspan="1" colspan="1">Rounded</td><td rowspan="1" colspan="1">Swollen</td><td rowspan="1" colspan="1">Absent</td><td rowspan="1" colspan="1">Serrated</td><td rowspan="1" colspan="1">Not serrated</td></tr><tr><td rowspan="1" colspan="1">
                        <italic>
                          <tp:taxon-name><tp:taxon-name-part taxon-name-part-type="genus" reg="Joeropsis">J.</tp:taxon-name-part><tp:taxon-name-part taxon-name-part-type="species" reg="stebbingi">stebbingi</tp:taxon-name-part></tp:taxon-name>
                        </italic>
                      </td><td rowspan="1" colspan="1">Parallel/ smooth</td><td rowspan="1" colspan="1">Rounded</td><td rowspan="1" colspan="1">Not swollen</td><td rowspan="1" colspan="1">Absent</td><td rowspan="1" colspan="1">Serrated</td><td rowspan="1" colspan="1">Serrated</td></tr><tr><td rowspan="1" colspan="1">
                        <italic>
                          <tp:taxon-name><tp:taxon-name-part taxon-name-part-type="genus" reg="Joeropsis">J.</tp:taxon-name-part><tp:taxon-name-part taxon-name-part-type="species" reg="wolffi">wolffi</tp:taxon-name-part></tp:taxon-name>
                        </italic>
                      </td><td rowspan="1" colspan="1">Parallel/ smooth</td><td rowspan="1" colspan="1">Rounded</td><td rowspan="1" colspan="1">Not swollen</td><td rowspan="1" colspan="1">Absent</td><td rowspan="1" colspan="1">Serrated</td><td rowspan="1" colspan="1">Serrated</td></tr></tbody></table></table-wrap></tp:treatment-sec><ref-list><ref id="B16"><mixed-citation xmlns:xlink="http://www.w3.org/1999/xlink" xlink:type="simple"><person-group><name name-style="western"><surname>Menzies</surname><given-names>RJ</given-names></name></person-group> (<year>1951</year>) <article-title>New marine isopods, chiefly from northern California, with notes on related forms.</article-title><source>Proceedings of the United States National Museum</source><volume>101</volume>(<issue>3273</issue>): <fpage>105</fpage>–<lpage>156</lpage>. <ext-link xlink:href="10.5479/si.00963801.101-3273.105" ext-link-type="doi" xlink:type="simple">https://doi.org/10.5479/si.00963801.101-3273.105</ext-link></mixed-citation></ref><ref id="B15"><mixed-citation xmlns:xlink="http://www.w3.org/1999/xlink" xlink:type="simple"><person-group><name name-style="western"><surname>Kussakin</surname><given-names>OG</given-names></name></person-group> (<year>1999</year>) <article-title>Marine and brackish-water <tp:taxon-name><tp:taxon-name-part taxon-name-part-type="subphylum">Crustacea</tp:taxon-name-part></tp:taxon-name> (<tp:taxon-name><tp:taxon-name-part taxon-name-part-type="order">Isopoda</tp:taxon-name-part></tp:taxon-name>) of cold and temperate waters of the Northern Hemisphere. Part 3. Suborder <tp:taxon-name><tp:taxon-name-part taxon-name-part-type="suborder">Asellota</tp:taxon-name-part></tp:taxon-name> 2. Families <tp:taxon-name><tp:taxon-name-part taxon-name-part-type="family">Joeropsididae</tp:taxon-name-part></tp:taxon-name>, <tp:taxon-name><tp:taxon-name-part taxon-name-part-type="family">Nannoniscidae</tp:taxon-name-part></tp:taxon-name>, <tp:taxon-name><tp:taxon-name-part taxon-name-part-type="family">Desmosomatidae</tp:taxon-name-part></tp:taxon-name>, <tp:taxon-name><tp:taxon-name-part taxon-name-part-type="family">Macrostylidae</tp:taxon-name-part></tp:taxon-name>.</article-title><source>National Academy of Sciences, USSR, Zoology (Opredeliteli po Faune SSR, Akademiya Nauk, SSSR)</source><volume>169</volume>: <fpage>1</fpage>–<lpage>384</lpage>.</mixed-citation></ref><ref id="B13"><mixed-citation xmlns:xlink="http://www.w3.org/1999/xlink" xlink:type="simple"><person-group><name name-style="western"><surname>Koehler</surname><given-names>R</given-names></name></person-group> (<year>1885</year>) <article-title>Description d’un Isopode nouveau, le <italic><tp:taxon-name><tp:taxon-name-part taxon-name-part-type="genus">Joeropsis</tp:taxon-name-part><tp:taxon-name-part taxon-name-part-type="species">brevicornis</tp:taxon-name-part></tp:taxon-name></italic>. Annales des Sciences Naturelles (Paris).</article-title><source>Zoologie</source><volume>6</volume>: <fpage>1</fpage>–<lpage>7</lpage>.</mixed-citation></ref><ref id="B2"><mixed-citation xmlns:xlink="http://www.w3.org/1999/xlink" xlink:type="simple"><person-group><name name-style="western"><surname>Bocquet</surname><given-names>C</given-names></name><name name-style="western"><surname>Lemercier</surname><given-names>A</given-names></name></person-group> (<year>1958</year>) <article-title>Les <italic><tp:taxon-name><tp:taxon-name-part taxon-name-part-type="genus">Jaeropsis</tp:taxon-name-part></tp:taxon-name></italic> (Isopodes Asellotes) des côtes de France.</article-title><source>Archives de Zoologie Expérimentale et Générale</source><volume>96</volume>(<issue>1</issue>): <fpage>38</fpage>–<lpage>53</lpage>.</mixed-citation></ref><ref id="B1"><mixed-citation xmlns:xlink="http://www.w3.org/1999/xlink" xlink:type="simple"><person-group><name name-style="western"><surname>Amar</surname><given-names>R</given-names></name></person-group> (<year>1961</year>) <article-title><italic><tp:taxon-name><tp:taxon-name-part taxon-name-part-type="genus">Jaeropsis</tp:taxon-name-part><tp:taxon-name-part taxon-name-part-type="species">mediterranea</tp:taxon-name-part></tp:taxon-name></italic> nov. sp. (isopode asellote) et les <italic><tp:taxon-name><tp:taxon-name-part taxon-name-part-type="genus">Jaeropsis</tp:taxon-name-part></tp:taxon-name></italic> méditerranéennes.</article-title><source>Recueil des Travaux de la Station marine d’Endoume</source><volume>23</volume>(<issue>37</issue>): <fpage>121</fpage>–<lpage>129</lpage>.</mixed-citation></ref><ref id="B14"><mixed-citation xmlns:xlink="http://www.w3.org/1999/xlink" xlink:type="simple"><person-group><name name-style="western"><surname>Kussakin</surname><given-names>OG</given-names></name></person-group> (<year>1961</year>) <article-title>Representatives of the family <tp:taxon-name><tp:taxon-name-part taxon-name-part-type="family">Jaeropsidae</tp:taxon-name-part></tp:taxon-name> (<tp:taxon-name><tp:taxon-name-part taxon-name-part-type="subphylum">Crustacea</tp:taxon-name-part></tp:taxon-name>, <tp:taxon-name><tp:taxon-name-part taxon-name-part-type="order">Isopoda</tp:taxon-name-part></tp:taxon-name>, <tp:taxon-name><tp:taxon-name-part taxon-name-part-type="suborder">Asellota</tp:taxon-name-part></tp:taxon-name>), new for the USSR fauna in the eastern seas.</article-title><source>Zoologiscki Zhurnal</source><volume>40</volume>(<issue>5</issue>): <fpage>666</fpage>–<lpage>675</lpage>.</mixed-citation></ref><ref id="B9"><mixed-citation xmlns:xlink="http://www.w3.org/1999/xlink" xlink:type="simple"><person-group><name name-style="western"><surname>Kensley</surname><given-names>BF</given-names></name></person-group> (<year>1975</year>) <article-title>Five species of <italic><tp:taxon-name><tp:taxon-name-part taxon-name-part-type="genus">Jaeropsis</tp:taxon-name-part></tp:taxon-name></italic> from the southern Indian Ocean (<tp:taxon-name><tp:taxon-name-part taxon-name-part-type="subphylum">Crustacea</tp:taxon-name-part></tp:taxon-name>, <tp:taxon-name><tp:taxon-name-part taxon-name-part-type="order">Isopoda</tp:taxon-name-part></tp:taxon-name>, <tp:taxon-name><tp:taxon-name-part taxon-name-part-type="suborder">Asellota</tp:taxon-name-part></tp:taxon-name>).</article-title><source>Annals of the South African Museum</source><volume>67</volume>: <fpage>367</fpage>–<lpage>380</lpage>.</mixed-citation></ref><ref id="B21"><mixed-citation xmlns:xlink="http://www.w3.org/1999/xlink" xlink:type="simple"><person-group><name name-style="western"><surname>Müller</surname><given-names>HG</given-names></name></person-group> (<year>1989</year>) <article-title><tp:taxon-name><tp:taxon-name-part taxon-name-part-type="family">Joeropsidae</tp:taxon-name-part></tp:taxon-name> from Bora Bora and Moorea, Society Islands, with descriptions of four new species (<tp:taxon-name><tp:taxon-name-part taxon-name-part-type="order">Isopoda</tp:taxon-name-part></tp:taxon-name>: <tp:taxon-name><tp:taxon-name-part taxon-name-part-type="suborder">Asellota</tp:taxon-name-part></tp:taxon-name>).</article-title><source>Bijdragen tot de Dierkunde</source><volume>59</volume>(<issue>2</issue>): <fpage>71</fpage>–<lpage>85</lpage>. <ext-link xlink:href="10.1163/26660644-05902002" ext-link-type="doi" xlink:type="simple">https://doi.org/10.1163/26660644-05902002</ext-link></mixed-citation></ref><ref id="B5"><mixed-citation xmlns:xlink="http://www.w3.org/1999/xlink" xlink:type="simple"><person-group><name name-style="western"><surname>Bruce</surname><given-names>NL</given-names></name></person-group> (<year>2015</year>) <article-title><tp:taxon-name><tp:taxon-name-part taxon-name-part-type="family">Joeropsididae</tp:taxon-name-part></tp:taxon-name> Nordenstam, 1933 (<tp:taxon-name><tp:taxon-name-part taxon-name-part-type="subphylum">Crustacea</tp:taxon-name-part></tp:taxon-name>, <tp:taxon-name><tp:taxon-name-part taxon-name-part-type="order">Isopoda</tp:taxon-name-part></tp:taxon-name>, <tp:taxon-name><tp:taxon-name-part taxon-name-part-type="suborder">Asellota</tp:taxon-name-part></tp:taxon-name>) from the Lizard Island region of the Great Barrier Reef, Queensland, Australia.</article-title><source>ZooKeys</source><volume>491</volume>: <fpage>1</fpage>–<lpage>62</lpage>. <ext-link xlink:href="10.3897/zookeys.491.4932" ext-link-type="doi" xlink:type="simple">https://doi.org/10.3897/zookeys.491.4932</ext-link></mixed-citation></ref></ref-list></tp:taxon-treatment>
