# Supplementary material for: ﻿Two new species of the genus Joeropsis Koehler, 1885 (Isopoda, Asellota, Joeropsididae) from Korean waters
Source: Zookeys. 2022 Mar 24;1090:85–102. doi: 10.3897/zookeys.1090.80149 (PMC8971125; doi:10.3897/zookeys.1090.80149)
Supplement: XML Treatment for Joeropsis semicircularis [file zookeys.1090.80149-treatment3.xml]

<!DOCTYPE tp:taxon-treatment
  PUBLIC "-//TaxonX//DTD Taxonomic Treatment Publishing DTD v0 20100105//EN" "tax-treatment-NSO.dtd">
<tp:taxon-treatment xmlns:tp="http://www.plazi.org/taxpub"><tp:treatment-meta><kwd-group><label>Taxon classification</label><kwd>
                  <named-content content-type="kingdom">Animalia</named-content>
                </kwd><kwd>
                  <named-content content-type="order">Isopoda</named-content>
                </kwd><kwd>
                  <named-content content-type="family">Joeropsidae</named-content>
                </kwd></kwd-group><mixed-citation publication-type="journal"><person-group><name><surname>Kim</surname><given-names>Sung Hoon</given-names></name><name><surname>Kim</surname><given-names>Jong Guk</given-names></name><name><surname>Yoon</surname><given-names>Seong Myeong</given-names></name></person-group><article-title>﻿Two new species of the genus <italic><tp:taxon-name><tp:taxon-name-part taxon-name-part-type="genus" reg="Joeropsis">Joeropsis</tp:taxon-name-part></tp:taxon-name></italic> Koehler, 1885 (<tp:taxon-name><tp:taxon-name-part taxon-name-part-type="order">Isopoda</tp:taxon-name-part></tp:taxon-name>, <tp:taxon-name><tp:taxon-name-part taxon-name-part-type="suborder">Asellota</tp:taxon-name-part></tp:taxon-name>, <tp:taxon-name><tp:taxon-name-part taxon-name-part-type="family">Joeropsididae</tp:taxon-name-part></tp:taxon-name>) from Korean waters</article-title><source>Zookeys</source><day>24</day><month>03</month><year>2022</year><volume>1090</volume><fpage>85</fpage><lpage>102</lpage><pub-id pub-id-type="doi">10.3897/zookeys.1090.80149</pub-id></mixed-citation></tp:treatment-meta><tp:nomenclature><label>﻿</label><tp:taxon-name>
                <object-id xmlns:xlink="http://www.w3.org/1999/xlink" content-type="arpha" xlink:type="simple">9D44C608-2B25-533A-84BE-7FC84539C063</object-id>
                <tp:taxon-name-part taxon-name-part-type="genus" reg="Joeropsis">Joeropsis</tp:taxon-name-part>
                <tp:taxon-name-part taxon-name-part-type="species" reg="semicircularis">semicircularis</tp:taxon-name-part>
                <object-id xmlns:xlink="http://www.w3.org/1999/xlink" content-type="zoobank" xlink:type="simple">http://zoobank.org/2585142C-F02D-4951-B429-DF2321053C65</object-id>
              </tp:taxon-name><tp:taxon-status xmlns:xlink="http://www.w3.org/1999/xlink" xlink:type="simple">sp. nov.</tp:taxon-status><xref ref-type="fig" rid="F2">Figs 2B</xref><xref ref-type="fig" rid="F6">, 6</xref><xref ref-type="fig" rid="F7">, 7</xref><xref ref-type="fig" rid="F8">, 8</xref></tp:nomenclature><tp:treatment-sec sec-type="material" id="SECID0ENPAG"><title>Material examined.</title><p><bold><italic>Holotype</italic>, designated here</bold>: South Korea • 1 ♂ (3.7 mm); Jeju-do, Jeju-si, Chuja-myeon, Chujado Island; <named-content xmlns:xlink="http://www.w3.org/1999/xlink" content-type="dwc:verbatimCoordinates" xlink:type="simple"><named-content content-type="geo-json" specific-use="{&#34;type&#34;:&#34;Point&#34;,&#34;coordinates&#34;:[126.318889,33.985556]}" id="NCID0E2PAG" xlink:type="simple">33°59'08"N, 126°19'08"E</named-content></named-content>; 10 m; 06 Jul. 2019; SCUBA diving; NIBRIV0000862804.</p><p><bold><italic>Paratypes</italic></bold>: 3 ♂♂ (3.7, 4.0, 4.0 mm), 6 ♀♀ (3.3, 3.4, 3.5, 3.5, 3.6, 3.7 mm), same data as holotype; NIBRIV0000896085.</p></tp:treatment-sec><tp:treatment-sec sec-type="material" id="SECID0EHQAG"><title>Additional material.</title><p>South Korea • 1 ♂; Jeollanam-do, Sinan-gun, Heuksan-myeon, Hondo-ri, Hongdo Island; <named-content xmlns:xlink="http://www.w3.org/1999/xlink" content-type="dwc:verbatimCoordinates" xlink:type="simple"><named-content content-type="geo-json" specific-use="{&#34;type&#34;:&#34;Point&#34;,&#34;coordinates&#34;:[125.183056,34.669167]}" id="NCID0EQQAG" xlink:type="simple">34°40'09"N, 125°10'59"E</named-content></named-content>; 10 m; 19 Jun. 2018; SCUBA diving • 1 ♂, 1 ♀; Jeollanam-do, Yeosu-si, Samsan-myeon, Sangbaeckdo Island; <named-content xmlns:xlink="http://www.w3.org/1999/xlink" content-type="dwc:verbatimCoordinates" xlink:type="simple"><named-content content-type="geo-json" specific-use="{&#34;type&#34;:&#34;Point&#34;,&#34;coordinates&#34;:[127.583333,34.054167]}" id="NCID0EYQAG" xlink:type="simple">34°03'15"N, 127°35'00"E</named-content></named-content>; 15 m; 28 Jun. 2017; SCUBA diving • 1 ♂, 4 ♀♀; Gyeongsangbuk-do, Ulleung-gun, Buk-myeon, Cheonbu-ri, Gwaneumdo Islet off Ulleungdo Island; <named-content xmlns:xlink="http://www.w3.org/1999/xlink" content-type="dwc:verbatimCoordinates" xlink:type="simple"><named-content content-type="geo-json" specific-use="{&#34;type&#34;:&#34;Point&#34;,&#34;coordinates&#34;:[130.922778,37.545278]}" id="NCID0EARAG" xlink:type="simple">37°32'43"N, 130°55'22"E</named-content></named-content>; 20 m; 19 Jun. 2016; SCUBA diving.</p></tp:treatment-sec><tp:treatment-sec sec-type="etymology" id="SECID0EFRAG"><title>Etymology.</title><p>The specific name, <italic><tp:taxon-name><tp:taxon-name-part taxon-name-part-type="genus" reg="Joeropsis"/><tp:taxon-name-part taxon-name-part-type="species" reg="semicircularis">semicircularis</tp:taxon-name-part></tp:taxon-name></italic> is derived from the combination of Latin words <italic>semis</italic>, meaning “a half”, and <italic>circularis</italic>, meaning “round”. This name refers to the first flagellar article of the antenna that is semi-circular in shape.</p></tp:treatment-sec><tp:treatment-sec sec-type="description" id="SECID0EZRAG"><title>Description of holotype male.</title><p><bold><italic>Body</italic></bold> (Figs <xref ref-type="fig" rid="F2">2B</xref>, <xref ref-type="fig" rid="F6">6A</xref>) almost 4.4 × longer than width; dorsal surface matt and smooth, without setae. <bold><italic>Cephalon</italic></bold> 0.8 × as long as wide; lateral margins parallel. <bold><italic>Pseudorostrum</italic></bold> (Fig. <xref ref-type="fig" rid="F6">6B</xref>) 0.7 × as long as proximal wide, narrowing anteriorly; apex rounded and rough. Eyes positioned sublaterally, bulging. <bold><italic>Pereonites</italic></bold> not compact, widely spaced, with smooth lateral margins. <bold><italic>Pleotelson</italic></bold> (Fig. <xref ref-type="fig" rid="F6">6C</xref>) 1.1 × longer than width, almost globular, tapering on posterior region; lateral margin serrated, with simple setae; caudomedial lobe rounded distally.</p><fig id="F6" position="float" orientation="portrait"><object-id xmlns:xlink="http://www.w3.org/1999/xlink" content-type="doi" xlink:type="simple">10.3897/zookeys.1090.80149.figure6</object-id><object-id xmlns:xlink="http://www.w3.org/1999/xlink" content-type="arpha" xlink:type="simple">9EFC8C30-B1A3-51C9-8A1D-975D53D41B35</object-id><label>Figure 6.</label><caption><p><italic><tp:taxon-name><tp:taxon-name-part taxon-name-part-type="genus" reg="Joeropsis">Joeropsis</tp:taxon-name-part><tp:taxon-name-part taxon-name-part-type="species" reg="semicircularis">semicircularis</tp:taxon-name-part></tp:taxon-name></italic> sp. nov., holotype, male <bold>A</bold> habitus, dorsal view <bold>B</bold> pseudorostrum <bold>C</bold> lateral margin of pleotelson <bold>D</bold> antennula <bold>E</bold> antenna <bold>F</bold> flagellar articles of antenna except for setation <bold>G</bold> left mandible <bold>H</bold> right mandible <bold>I</bold> maxillula <bold>J</bold> maxilla <bold>K</bold> maxilliped <bold>L</bold> detail of maxillipedal palp. Scale bars: 0.5 mm (<bold>A</bold>); 0.2 mm (<bold>C–K</bold>); 0.1 mm (<bold>L</bold>); 0.05 mm (<bold>B</bold>).</p></caption><graphic xmlns:xlink="http://www.w3.org/1999/xlink" xlink:href="zookeys-1090-085-g006.jpg" position="float" orientation="portrait" xlink:type="simple" id="oo_662428.jpg"><uri content-type="original_file" xlink:type="simple">https://binary.pensoft.net/fig/662428</uri></graphic></fig><p><bold><italic>Antennula</italic></bold> (Fig. <xref ref-type="fig" rid="F6">6D</xref>), peduncular article 1 square to globular, with cuticular scales along with outer margin; article 2 subsquare, 0.3 × as long as peduncular article 1, with 3 penicillate setae, 2 simple setae, and serrated cuticular scales distally; article 3 0.8 × as long as article 2; flagellar article 1 0.6 × as long as peduncular article 3, with 1 penicillate seta distally; article 2 1.8 × longer than flagellar article 1, with simple setae distally; article 3 minute, with 2 aesthetascs and simple setae on distal end. <bold><italic>Antenna</italic></bold> (Fig. <xref ref-type="fig" rid="F6">6E, F</xref>) composed of 6 peduncular articles and 5 flagellar articles; peduncular article 3 with 1 process on medial margin, article 5 about 1.7 × longer than articles 1–4 combined, with cuticular scales laterally, and 2 simple setae and 2 penicillate setae distally; article 6 0.7 × as long as article 5, with cuticular scales along with distolateral margin; flagellum with numerous simple setae; flagellar article 1 semi-circular, 3.8 × longer than flagellar articles 2–5 combined, 1.3 × longer than peduncular article 6, with cuticular scales on convex margin.</p><p><bold><italic>Mandibles</italic></bold> (Fig. <xref ref-type="fig" rid="F6">6G, H</xref>), molar process finely serrate in distal half; spine row with 11 serrate setae in left mandible but 10 in right mandible, and incisor with 5 cusps; palp article 2 with 6 serrate setae distally, article 3 with 10 serrate setae along with lateral margin. <bold><italic>Maxillula</italic></bold> (Fig. <xref ref-type="fig" rid="F6">6I</xref>) inner lobe with 3 robust simple setae and several fine setae distally; outer lobe with 12 strongly serrate robust setae and 2 simple setae distally. <bold><italic>Maxilla</italic></bold> (Fig. <xref ref-type="fig" rid="F6">6J</xref>), inner lobe shorter than 2 outer lobes, with 4 simple setae distally and several fine setae laterally; mesial and outer lobes with 4 serrate setae on distal end, respectively. <bold><italic>Maxilliped</italic></bold> (Fig. <xref ref-type="fig" rid="F6">6K, L</xref>), endite almost 1.1 × longer than greatest width, reaching proximal third of palp article 4, truncated distally; distal margin with 4 tubercular robust and 2 short simple setae medially; medial margin with 3 coupling hooks distally; palp article 2 2.4 × longer than article 1, distomedial margin produced, with 3 simple setae distally; article 3 almost 0.5 × as long as article 2, with 3 setae distally; article 4 1.4 × longer than article 3, 2.8 × as long as wide, tapering distally, with 4 simple setae distally and 1 simple seta laterally; article 5 minute, with 6 simple setae distally; epipod ~ 4.3 × longer than basal width; tapering distally; apex subacute.</p><p><bold><italic>Pereopods</italic></bold> (Fig. <xref ref-type="fig" rid="F7">7A–G</xref>), basis and ischium with cuticular scales on superodistal end; carpus with cuticular scales inferodistally and numerous short simple setae on inferodistal end; propodus with 2–4 robust setae and numerous short simple setae along with inferior margin. <bold><italic>Pereopod 1</italic></bold> (Fig. <xref ref-type="fig" rid="F7">7A</xref>), basis 2.7 × longer than width, with 1 simple seta on inferior margin; ischium 0.8 × as long as basis; merus 0.6 × as long as ischium, narrowing proximally; carpus 1.6 × longer than merus; propodus 1.2 × longer than carpus, with 1 penicillate seta superiorly; dactylus 0.3 × as long as propodus, with 2 claws on distal end. <bold><italic>Pereopods 2–7</italic></bold> (Fig. <xref ref-type="fig" rid="F7">7B–G</xref>) similar to each other; basis with penicillate setae and simple setae on both lateral margins; ischium ~ 0.8 × as long as basis, convex on superior margin; merus 0.6 × as long as ischium, tapering proximally; carpus subequal to propodus in length, with penicillate setae superodistally; propodus with 1 penicillate seta on superior margin; dactylus with 3 claws and few simple setae distally.</p><fig id="F7" position="float" orientation="portrait"><object-id xmlns:xlink="http://www.w3.org/1999/xlink" content-type="doi" xlink:type="simple">10.3897/zookeys.1090.80149.figure7</object-id><object-id xmlns:xlink="http://www.w3.org/1999/xlink" content-type="arpha" xlink:type="simple">AE185C4E-CBE3-5C98-9930-D815C3693364</object-id><label>Figure 7.</label><caption><p><italic><tp:taxon-name><tp:taxon-name-part taxon-name-part-type="genus" reg="Joeropsis">Joeropsis</tp:taxon-name-part><tp:taxon-name-part taxon-name-part-type="species" reg="semicircularis">semicircularis</tp:taxon-name-part></tp:taxon-name></italic> sp. nov., holotype, male <bold>A</bold> pereopod 1 <bold>B</bold> pereopod 2 <bold>C</bold> pereopod 3 <bold>D</bold> pereopod 4 <bold>E</bold> pereopod 5 <bold>F</bold> pereopod 6 <bold>G</bold> pereopod 7. Scale bar: 0.2 mm.</p></caption><graphic xmlns:xlink="http://www.w3.org/1999/xlink" xlink:href="zookeys-1090-085-g007.jpg" position="float" orientation="portrait" xlink:type="simple" id="oo_662429.jpg"><uri content-type="original_file" xlink:type="simple">https://binary.pensoft.net/fig/662429</uri></graphic></fig><p><bold><italic>Pleopod 1</italic></bold> (Fig. <xref ref-type="fig" rid="F8">8A</xref>) 2.3 × longer than greatest width; lateral margins concave; distolateral lobe pointed, not extending distally; apical lobe rounded, with several simple setae. <bold><italic>Pleopod 2</italic></bold> (Fig. <xref ref-type="fig" rid="F8">8B</xref>), protopod 2.3 × longer than greatest width, concave on subapical region, acute distally, with several fine setae on subapical region; endopod positioned at 0.6 length of protopod from proximal region; exopod curved outwardly; appendix masculina acute, extending to apex of protopod. <bold><italic>Pleopod 3</italic></bold> (Fig. <xref ref-type="fig" rid="F8">8C</xref>), endopod 2.1 × longer than half-width, with 3 plumose setae distally; exopod composed of 2 articles, with cuticular scale-setae along with lateral margin, subacute distally. <bold><italic>Pleopod 4</italic></bold> (Fig. <xref ref-type="fig" rid="F8">8D</xref>), endopod 1.5 × longer than greatest width, truncated distally; exopod vestigial. <bold><italic>Pleopod 5</italic></bold> (Fig. <xref ref-type="fig" rid="F8">8E</xref>) without exopod; endopod 1.9 × longer than basal width, truncated distally.</p><fig id="F8" position="float" orientation="portrait"><object-id xmlns:xlink="http://www.w3.org/1999/xlink" content-type="doi" xlink:type="simple">10.3897/zookeys.1090.80149.figure8</object-id><object-id xmlns:xlink="http://www.w3.org/1999/xlink" content-type="arpha" xlink:type="simple">0E5462A9-7B5D-5A38-BDF2-32DD4199D0B8</object-id><label>Figure 8.</label><caption><p><italic><tp:taxon-name><tp:taxon-name-part taxon-name-part-type="genus" reg="Joeropsis">Joeropsis</tp:taxon-name-part><tp:taxon-name-part taxon-name-part-type="species" reg="semicircularis">semicircularis</tp:taxon-name-part></tp:taxon-name></italic> sp. nov., holotype, male <bold>A</bold> pleopod 1 <bold>B</bold> pleopod 2 <bold>C</bold> pleopod 3 <bold>D</bold> pleopod 4 <bold>E</bold> pleopod 5 <bold>F</bold> uropod. Paratype, female <bold>G</bold> pleopod 2. Scale bars: 0.1 mm.</p></caption><graphic xmlns:xlink="http://www.w3.org/1999/xlink" xlink:href="zookeys-1090-085-g008.jpg" position="float" orientation="portrait" xlink:type="simple" id="oo_662430.jpg"><uri content-type="original_file" xlink:type="simple">https://binary.pensoft.net/fig/662430</uri></graphic></fig><p><bold><italic>Uropods</italic></bold> (Figs <xref ref-type="fig" rid="F6">6A</xref>, <xref ref-type="fig" rid="F8">8F</xref>), protopod extending to distal end of pleotelson, medial margin slightly serrated; distomedial end strongly produced and acute, with 3 simple dorsal setae; endopod with 1 penicillate seta and several simple setae distally; exopod smaller than endopod, with several long simple setae distally.</p></tp:treatment-sec><tp:treatment-sec sec-type="description" id="SECID0EP2AG"><title>Description of female.</title><p>Female similar to male. <bold><italic>Pleopod 2</italic></bold> (Fig. <xref ref-type="fig" rid="F8">8G</xref>) 1.2 × longer than greatest width, globular, narrowing proximally, tapering distally; apex broadly rounded, with 4 simple setae apically.</p></tp:treatment-sec><tp:treatment-sec sec-type="description" id="SECID0E32AG"><title>Size.</title><p>Males 3.7–4.0 mm, mean 3.9 mm (<italic>n</italic> = 4); females 3.3–3.7 mm, mean 3.5 mm (<italic>n</italic> = 6); all from type series.</p></tp:treatment-sec><tp:treatment-sec sec-type="Colour pattern" id="SECID0EG3AG"><title>Colour pattern.</title><p>The cephalon has a transverse dark brown band of chromatophores across the middle of the cephalon. Pereonite 4 and pleotelson are also covered with chromatophores, but indistinct (Figs <xref ref-type="fig" rid="F2">2B</xref>, <xref ref-type="fig" rid="F6">6A</xref>).</p></tp:treatment-sec><tp:treatment-sec sec-type="variation" id="SECID0EU3AG"><title>Variation.</title><p>The colour pattern of chromatophores varies according to individual. On the cephalon, a transverse dark brown band is always distinct and regular, while on pereonite 4 or pleotelson, the chromatophores are occasionally varied according to the individuals.</p></tp:treatment-sec><tp:treatment-sec sec-type="distribution" id="SECID0EZ3AG"><title>Distribution.</title><p>South Korea (southern coast of the Korean Peninsula and East Sea).</p></tp:treatment-sec><tp:treatment-sec sec-type="remarks" id="SECID0E53AG"><title>Remarks.</title><p><italic><tp:taxon-name><tp:taxon-name-part taxon-name-part-type="genus" reg="Joeropsis">Joeropsis</tp:taxon-name-part><tp:taxon-name-part taxon-name-part-type="species" reg="semicircularis">semicircularis</tp:taxon-name-part></tp:taxon-name></italic> sp. nov. can be identified by the following features: (1) the body has dark brown chromatophores on the cephalon, pereonite 4, and pleotelson; (2) lateral margins of the cephalon are smooth and parallel; and (3) the first flagellar article of the antenna is swollen and semi-circular in shape.</p><p><italic><tp:taxon-name><tp:taxon-name-part taxon-name-part-type="genus" reg="Joeropsis">Joeropsis</tp:taxon-name-part><tp:taxon-name-part taxon-name-part-type="species" reg="semicircularis">semicircularis</tp:taxon-name-part></tp:taxon-name></italic> sp. nov. resembles four known species by having the cephalon laterally smooth and parallel, the pseudorostrum not concave or pointed distally, maxillipedal palp article 2 lacking medial lobe, and the pleotelson and uropods both laterally serrated: <italic><tp:taxon-name><tp:taxon-name-part taxon-name-part-type="genus" reg="Jaeropsis">J.</tp:taxon-name-part><tp:taxon-name-part taxon-name-part-type="species" reg="dollfusi">dollfusi</tp:taxon-name-part></tp:taxon-name></italic> Norman, 1899; <italic><tp:taxon-name><tp:taxon-name-part taxon-name-part-type="genus" reg="Joeropsis">J.</tp:taxon-name-part><tp:taxon-name-part taxon-name-part-type="species" reg="latiantennata">latiantennata</tp:taxon-name-part></tp:taxon-name></italic> Nunomura, 1999; <italic><tp:taxon-name><tp:taxon-name-part taxon-name-part-type="genus" reg="Joeropsis">J.</tp:taxon-name-part><tp:taxon-name-part taxon-name-part-type="species" reg="stebbingi">stebbingi</tp:taxon-name-part></tp:taxon-name></italic> Kensley, 1975; and <italic><tp:taxon-name><tp:taxon-name-part taxon-name-part-type="genus" reg="Joeropsis">J.</tp:taxon-name-part><tp:taxon-name-part taxon-name-part-type="species" reg="wolffi">wolffi</tp:taxon-name-part></tp:taxon-name></italic> Müller, 1991 (<xref ref-type="bibr" rid="B13">Koehler 1885</xref>; <xref ref-type="bibr" rid="B25">Norman 1899</xref>; <xref ref-type="bibr" rid="B1">Amar 1961</xref>; <xref ref-type="bibr" rid="B9">Kensley 1975</xref>; <xref ref-type="bibr" rid="B22">Müller 1991</xref>; <xref ref-type="bibr" rid="B26">Nunomura 1999</xref>). Among these species, <italic><tp:taxon-name><tp:taxon-name-part taxon-name-part-type="genus" reg="Joeropsis">J.</tp:taxon-name-part><tp:taxon-name-part taxon-name-part-type="species" reg="semicircularis">semicircularis</tp:taxon-name-part></tp:taxon-name></italic> sp. nov. is most similar to <italic><tp:taxon-name><tp:taxon-name-part taxon-name-part-type="genus" reg="Joeropsis">J.</tp:taxon-name-part><tp:taxon-name-part taxon-name-part-type="species" reg="latiantennata">latiantennata</tp:taxon-name-part></tp:taxon-name></italic> by having swollen and semicircular-shaped first flagellar article of the antenna (<xref ref-type="bibr" rid="B26">Nunomura 1999</xref>). However, the former differs from the latter by the following characteristic features: (1) the dactylus of pereopods 2–7 has three claws (vs. two claws in the latter); (2) the second peduncular article of the antenna has a process on medial margin (vs. has not in the latter); and (3) the fourth peduncular article of the antenna is not serrated (vs. serrated in the latter) (<xref ref-type="bibr" rid="B26">Nunomura 1999</xref>). The new species can be easily distinguishable from the remaining three species by having swollen and semi-circular-shaped first antennal flagellar article (<xref ref-type="bibr" rid="B13">Koehler 1885</xref>; <xref ref-type="bibr" rid="B25">Norman 1899</xref>; <xref ref-type="bibr" rid="B1">Amar 1961</xref>; <xref ref-type="bibr" rid="B9">Kensley 1975</xref>; <xref ref-type="bibr" rid="B22">Müller 1991</xref>). A detailed comparison of <italic><tp:taxon-name><tp:taxon-name-part taxon-name-part-type="genus" reg="Joeropsis">Joeropsis</tp:taxon-name-part></tp:taxon-name></italic> species mentioned above is provided in Table <xref ref-type="table" rid="T2">2</xref>.</p></tp:treatment-sec><tp:treatment-sec><!--Section generated to contain objects referenced in tp:taxon-treatment.--><fig id="F2" position="float" orientation="portrait"><object-id xmlns:xlink="http://www.w3.org/1999/xlink" content-type="doi" xlink:type="simple">10.3897/zookeys.1090.80149.figure2</object-id><object-id xmlns:xlink="http://www.w3.org/1999/xlink" content-type="arpha" xlink:type="simple">CCFC5B08-BCF8-565C-9C08-4EAD4B2E9EDE</object-id><label>Figure 2.</label><caption><p>Photographs of two new species of <italic><tp:taxon-name><tp:taxon-name-part taxon-name-part-type="genus" reg="Joeropsis">Joeropsis</tp:taxon-name-part></tp:taxon-name></italic>: <bold>A</bold><italic><tp:taxon-name><tp:taxon-name-part taxon-name-part-type="genus" reg="Joeropsis">J.</tp:taxon-name-part><tp:taxon-name-part taxon-name-part-type="species" reg="denticulatus">denticulatus</tp:taxon-name-part></tp:taxon-name></italic> sp. nov., one of paratypes (NIBRIV0000896084), dorsal view <bold>B</bold><italic><tp:taxon-name><tp:taxon-name-part taxon-name-part-type="genus" reg="Joeropsis">J.</tp:taxon-name-part><tp:taxon-name-part taxon-name-part-type="species" reg="semicircularis">semicircularis</tp:taxon-name-part></tp:taxon-name></italic> sp. nov., one of paratypes (NIBRIV0000896085), dorsal view. Scale bars: 10 mm (<bold>A</bold>); 5 mm (<bold>B</bold>).</p></caption><graphic xmlns:xlink="http://www.w3.org/1999/xlink" xlink:href="zookeys-1090-085-g002.jpg" position="float" orientation="portrait" xlink:type="simple" id="oo_662424.jpg"><uri content-type="original_file" xlink:type="simple">https://binary.pensoft.net/fig/662424</uri></graphic></fig><table-wrap id="T2" position="float" orientation="portrait"><label>Table 2.</label><caption><p>Comparison of diagnostic characters among <italic><tp:taxon-name><tp:taxon-name-part taxon-name-part-type="genus" reg="Joeropsis">Joeropsis</tp:taxon-name-part></tp:taxon-name></italic> species.</p></caption><table id="TID0EUZAG" rules="all"><tbody><tr><th rowspan="1" colspan="1">Species</th><th rowspan="1" colspan="1">Cephalon, lateral margins</th><th rowspan="1" colspan="1">Pseudorostrum, apex</th><th rowspan="1" colspan="1">Antenna, flagellar article 1</th><th rowspan="1" colspan="1">Maxilliped, medial lobe in palp article 2</th><th rowspan="1" colspan="1">Pleotelson, lateral margins</th><th rowspan="1" colspan="1">Uropod, medial margin</th></tr><tr><td rowspan="1" colspan="1"><italic><tp:taxon-name><tp:taxon-name-part taxon-name-part-type="genus" reg="Joeropsis">J.</tp:taxon-name-part><tp:taxon-name-part taxon-name-part-type="species" reg="denticulatus">denticulatus</tp:taxon-name-part></tp:taxon-name></italic> sp. nov.</td><td rowspan="1" colspan="1">Anteriorly narrowing/ smooth</td><td rowspan="1" colspan="1">Rounded</td><td rowspan="1" colspan="1">Not swollen</td><td rowspan="1" colspan="1">Present</td><td rowspan="1" colspan="1">Serrated</td><td rowspan="1" colspan="1">Serrated</td></tr><tr><td rowspan="1" colspan="1"><italic><tp:taxon-name><tp:taxon-name-part taxon-name-part-type="genus" reg="Joeropsis">J.</tp:taxon-name-part><tp:taxon-name-part taxon-name-part-type="species" reg="semicircularis">semicircularis</tp:taxon-name-part></tp:taxon-name></italic> sp. nov.</td><td rowspan="1" colspan="1">Anteriorly narrowing/ smooth</td><td rowspan="1" colspan="1">Rounded</td><td rowspan="1" colspan="1">Not swollen</td><td rowspan="1" colspan="1">Present</td><td rowspan="1" colspan="1">Serrated</td><td rowspan="1" colspan="1">Serrated</td></tr><tr><td rowspan="1" colspan="1">
                        <italic>
                          <tp:taxon-name><tp:taxon-name-part taxon-name-part-type="genus" reg="Joeropsis">J.</tp:taxon-name-part><tp:taxon-name-part taxon-name-part-type="species" reg="adusta">adusta</tp:taxon-name-part></tp:taxon-name>
                        </italic>
                      </td><td rowspan="1" colspan="1">Anteriorly narrowing/ smooth</td><td rowspan="1" colspan="1">Rounded</td><td rowspan="1" colspan="1">Not swollen</td><td rowspan="1" colspan="1">Present</td><td rowspan="1" colspan="1">Serrated</td><td rowspan="1" colspan="1">Serrated</td></tr><tr><td rowspan="1" colspan="1">
                        <italic>
                          <tp:taxon-name><tp:taxon-name-part taxon-name-part-type="genus" reg="Joeropsis">J.</tp:taxon-name-part><tp:taxon-name-part taxon-name-part-type="species" reg="affinis">affinis</tp:taxon-name-part></tp:taxon-name>
                        </italic>
                      </td><td rowspan="1" colspan="1">Anteriorly narrowing/ smooth</td><td rowspan="1" colspan="1">Rounded</td><td rowspan="1" colspan="1">Not swollen</td><td rowspan="1" colspan="1">Present</td><td rowspan="1" colspan="1">Serrated</td><td rowspan="1" colspan="1">Serrated</td></tr><tr><td rowspan="1" colspan="1">
                        <italic>
                          <tp:taxon-name><tp:taxon-name-part taxon-name-part-type="genus" reg="Joeropsis">J.</tp:taxon-name-part><tp:taxon-name-part taxon-name-part-type="species" reg="brevicornis">brevicornis</tp:taxon-name-part></tp:taxon-name>
                        </italic>
                      </td><td rowspan="1" colspan="1">Anteriorly narrowing/ smooth</td><td rowspan="1" colspan="1">Rounded</td><td rowspan="1" colspan="1">Not swollen</td><td rowspan="1" colspan="1">Present</td><td rowspan="1" colspan="1">Serrated</td><td rowspan="1" colspan="1">Serrated</td></tr><tr><td rowspan="1" colspan="1">
                        <italic>
                          <tp:taxon-name><tp:taxon-name-part taxon-name-part-type="genus" reg="Joeropsis">J.</tp:taxon-name-part><tp:taxon-name-part taxon-name-part-type="species" reg="dubia">dubia</tp:taxon-name-part></tp:taxon-name>
                        </italic>
                      </td><td rowspan="1" colspan="1">Anteriorly narrowing/ smooth</td><td rowspan="1" colspan="1">Rounded</td><td rowspan="1" colspan="1">Not swollen</td><td rowspan="1" colspan="1">Present</td><td rowspan="1" colspan="1">Serrated</td><td rowspan="1" colspan="1">Serrated</td></tr><tr><td rowspan="1" colspan="1">
                        <italic>
                          <tp:taxon-name><tp:taxon-name-part taxon-name-part-type="genus" reg="Joeropsis">J.</tp:taxon-name-part><tp:taxon-name-part taxon-name-part-type="species" reg="salvati">salvati</tp:taxon-name-part></tp:taxon-name>
                        </italic>
                      </td><td rowspan="1" colspan="1">Anteriorly narrowing/ smooth</td><td rowspan="1" colspan="1">Rounded/ concave</td><td rowspan="1" colspan="1">Not swollen</td><td rowspan="1" colspan="1">Present</td><td rowspan="1" colspan="1">Serrated</td><td rowspan="1" colspan="1">Serrated</td></tr><tr><td rowspan="1" colspan="1">
                        <italic>
                          <tp:taxon-name><tp:taxon-name-part taxon-name-part-type="genus" reg="Jaeropsis">J.</tp:taxon-name-part><tp:taxon-name-part taxon-name-part-type="species" reg="dollfusi">dollfusi</tp:taxon-name-part></tp:taxon-name>
                        </italic>
                      </td><td rowspan="1" colspan="1">Parallel/ smooth</td><td rowspan="1" colspan="1">Rounded</td><td rowspan="1" colspan="1">Not swollen</td><td rowspan="1" colspan="1">Absent</td><td rowspan="1" colspan="1">Serrated</td><td rowspan="1" colspan="1">Serrated</td></tr><tr><td rowspan="1" colspan="1">
                        <italic>
                          <tp:taxon-name><tp:taxon-name-part taxon-name-part-type="genus" reg="Joeropsis">J.</tp:taxon-name-part><tp:taxon-name-part taxon-name-part-type="species" reg="latiantennata">latiantennata</tp:taxon-name-part></tp:taxon-name>
                        </italic>
                      </td><td rowspan="1" colspan="1">Parallel/ smooth</td><td rowspan="1" colspan="1">Rounded</td><td rowspan="1" colspan="1">Swollen</td><td rowspan="1" colspan="1">Absent</td><td rowspan="1" colspan="1">Serrated</td><td rowspan="1" colspan="1">Not serrated</td></tr><tr><td rowspan="1" colspan="1">
                        <italic>
                          <tp:taxon-name><tp:taxon-name-part taxon-name-part-type="genus" reg="Joeropsis">J.</tp:taxon-name-part><tp:taxon-name-part taxon-name-part-type="species" reg="stebbingi">stebbingi</tp:taxon-name-part></tp:taxon-name>
                        </italic>
                      </td><td rowspan="1" colspan="1">Parallel/ smooth</td><td rowspan="1" colspan="1">Rounded</td><td rowspan="1" colspan="1">Not swollen</td><td rowspan="1" colspan="1">Absent</td><td rowspan="1" colspan="1">Serrated</td><td rowspan="1" colspan="1">Serrated</td></tr><tr><td rowspan="1" colspan="1">
                        <italic>
                          <tp:taxon-name><tp:taxon-name-part taxon-name-part-type="genus" reg="Joeropsis">J.</tp:taxon-name-part><tp:taxon-name-part taxon-name-part-type="species" reg="wolffi">wolffi</tp:taxon-name-part></tp:taxon-name>
                        </italic>
                      </td><td rowspan="1" colspan="1">Parallel/ smooth</td><td rowspan="1" colspan="1">Rounded</td><td rowspan="1" colspan="1">Not swollen</td><td rowspan="1" colspan="1">Absent</td><td rowspan="1" colspan="1">Serrated</td><td rowspan="1" colspan="1">Serrated</td></tr></tbody></table></table-wrap></tp:treatment-sec><ref-list><ref id="B13"><mixed-citation xmlns:xlink="http://www.w3.org/1999/xlink" xlink:type="simple"><person-group><name name-style="western"><surname>Koehler</surname><given-names>R</given-names></name></person-group> (<year>1885</year>) <article-title>Description d’un Isopode nouveau, le <italic><tp:taxon-name><tp:taxon-name-part taxon-name-part-type="genus">Joeropsis</tp:taxon-name-part><tp:taxon-name-part taxon-name-part-type="species">brevicornis</tp:taxon-name-part></tp:taxon-name></italic>. Annales des Sciences Naturelles (Paris).</article-title><source>Zoologie</source><volume>6</volume>: <fpage>1</fpage>–<lpage>7</lpage>.</mixed-citation></ref><ref id="B25"><mixed-citation xmlns:xlink="http://www.w3.org/1999/xlink" xlink:type="simple"><person-group><name name-style="western"><surname>Norman</surname><given-names>AM</given-names></name></person-group> (<year>1899</year>) <italic><tp:taxon-name><tp:taxon-name-part taxon-name-part-type="genus">Jaeropsis</tp:taxon-name-part><tp:taxon-name-part taxon-name-part-type="species">dollfusi</tp:taxon-name-part></tp:taxon-name></italic>, a new Mediterranean isopod. The Annals and Magazine of Natural History, series 7 3(22): 290–292. <ext-link xlink:href="10.1080/00222939908678200" ext-link-type="doi" xlink:type="simple">https://doi.org/10.1080/00222939908678200</ext-link></mixed-citation></ref><ref id="B1"><mixed-citation xmlns:xlink="http://www.w3.org/1999/xlink" xlink:type="simple"><person-group><name name-style="western"><surname>Amar</surname><given-names>R</given-names></name></person-group> (<year>1961</year>) <article-title><italic><tp:taxon-name><tp:taxon-name-part taxon-name-part-type="genus">Jaeropsis</tp:taxon-name-part><tp:taxon-name-part taxon-name-part-type="species">mediterranea</tp:taxon-name-part></tp:taxon-name></italic> nov. sp. (isopode asellote) et les <italic><tp:taxon-name><tp:taxon-name-part taxon-name-part-type="genus">Jaeropsis</tp:taxon-name-part></tp:taxon-name></italic> méditerranéennes.</article-title><source>Recueil des Travaux de la Station marine d’Endoume</source><volume>23</volume>(<issue>37</issue>): <fpage>121</fpage>–<lpage>129</lpage>.</mixed-citation></ref><ref id="B9"><mixed-citation xmlns:xlink="http://www.w3.org/1999/xlink" xlink:type="simple"><person-group><name name-style="western"><surname>Kensley</surname><given-names>BF</given-names></name></person-group> (<year>1975</year>) <article-title>Five species of <italic><tp:taxon-name><tp:taxon-name-part taxon-name-part-type="genus">Jaeropsis</tp:taxon-name-part></tp:taxon-name></italic> from the southern Indian Ocean (<tp:taxon-name><tp:taxon-name-part taxon-name-part-type="subphylum">Crustacea</tp:taxon-name-part></tp:taxon-name>, <tp:taxon-name><tp:taxon-name-part taxon-name-part-type="order">Isopoda</tp:taxon-name-part></tp:taxon-name>, <tp:taxon-name><tp:taxon-name-part taxon-name-part-type="suborder">Asellota</tp:taxon-name-part></tp:taxon-name>).</article-title><source>Annals of the South African Museum</source><volume>67</volume>: <fpage>367</fpage>–<lpage>380</lpage>.</mixed-citation></ref><ref id="B22"><mixed-citation xmlns:xlink="http://www.w3.org/1999/xlink" xlink:type="simple"><person-group><name name-style="western"><surname>Müller</surname><given-names>HG</given-names></name></person-group> (<year>1991</year>) <article-title>Coral-reef inhabiting <tp:taxon-name><tp:taxon-name-part taxon-name-part-type="family">Joeropsidae</tp:taxon-name-part></tp:taxon-name> from Reunion Island, southern Indian Ocean.</article-title><source>Senckenbergiana Biologica</source><volume>71</volume>(<issue>1</issue>): <fpage>155</fpage>–<lpage>168</lpage>.</mixed-citation></ref><ref id="B26"><mixed-citation xmlns:xlink="http://www.w3.org/1999/xlink" xlink:type="simple"><person-group><name name-style="western"><surname>Nunomura</surname><given-names>N</given-names></name></person-group> (<year>1999</year>) <article-title>Sea shore isopod crustaceans from Izu Islands, middle Japan.</article-title><source>Bulletin of the Toyama Science Museum</source><volume>22</volume>: <fpage>7</fpage>–<lpage>38</lpage>.</mixed-citation></ref></ref-list></tp:taxon-treatment>
